# Supplementary material for: Interplay between photosynthetic electron flux and organic carbon sinks in sucrose-excreting Synechocystis sp. PCC 6803 revealed by omics approaches
Source: Microb Cell Fact. 2024 Jul 1;23:188. doi: 10.1186/s12934-024-02462-6 (PMC11218172; doi:10.1186/s12934-024-02462-6)
Supplement: Supplementary file 1 — Supplementary Material 1 [file 12934_2024_2462_MOESM1_ESM.xlsx]

## Sheet: Results d1_5
Supporting Table 1 Differential analysis of proteins quantified in the S02:Δflv3 in comparison to S02 control on d1,5.
Protein	Prot Group	Gene name	log2FC S02dflv3_1_5 vs S02_1_5	SE	Tvalue	DF	pvalue	adj.pvalue	issue	MissingPercentage	ImputationPercentage	Label
sll0002	PBP (penicillin-binding proteins)	pbp1	-0.24361	0.132345	-1.84072	17	0.0831852	0.154657	NA	0	0	S02dflv3_1_5 vs S02_1_5	Penicillin-binding protein 1A	penicillin-binding protein (ClassA)	Other categories
sll0006	TCA - incomplete TCA cycle shunt	aspC, aat,AspAT	-0.405136	0.0606786	-6.67675	17	3.89732e-06	5.10565e-05	NA	0	0	S02dflv3_1_5 vs S02_1_5	Aspartate aminotransferase	putative aminotransferase	Amino acid biosynthesis
sll0007	0	#N/A	0.00972344	0.181907	0.0534529	17	0.957994	0.973109	NA	0	0	S02dflv3_1_5 vs S02_1_5	Sll0007 protein	hypothetical protein	Hypothetical
sll0008	0	#N/A	-0.553196	0.242866	-2.27778	17	0.0359443	0.0786201	NA	0.214286	0.214286	S02dflv3_1_5 vs S02_1_5	Sll0008 protein	unknown protein	Unknown
sll0017	heme synthesis	hemL, gsa	0.00636382	0.121783	0.0522554	17	0.958934	0.973358	NA	0	0	S02dflv3_1_5 vs S02_1_5	Glutamate-1-semialdehyde 2,1-aminomutase (GSA) (EC 5.4.3.8) (Glutamate-1-semialdehyde aminotransferase) (GSA-AT)	glutamate-1-semialdehyde aminomutase	Biosynthesis of cofactors, prosthetic groups, and carriers
sll0018	EMP pathway	fbaA	-0.750892	0.0895149	-8.38846	17	1.90256e-07	4.81454e-06	NA	0	0	S02dflv3_1_5 vs S02_1_5	Fructose-bisphosphate aldolase class 2 (FBP aldolase) (FBPA) (EC 4.1.2.13) (Fructose-1,6-bisphosphate aldolase) (Fructose-bisphosphate aldolase class II)	fructose-bisphosphate aldolase, class II	Energy metabolism
sll0019	0	dxr	0.45644	0.0968069	4.71495	17	0.000199769	0.00115002	NA	0	0	S02dflv3_1_5 vs S02_1_5	1-deoxy-D-xylulose 5-phosphate reductoisomerase (DXP reductoisomerase) (EC 1.1.1.267) (1-deoxyxylulose-5-phosphate reductoisomerase) (2-C-methyl-D-erythritol 4-phosphate synthase)	1-deoxy-d-xylulose 5-phosphate reductoisomerase	Other categories
sll0020	0	clpC	-0.42809	0.14948	-2.86386	17	0.0107547	0.0292028	NA	0	0	S02dflv3_1_5 vs S02_1_5	ATP-dependent Clp protease regulatory subunit	ATP-dependent Clp protease ATPase subunit	Translation
sll0022	0	#N/A	0.850269	0.209929	4.05027	17	0.000831553	0.00357333	NA	0.142857	0.142857	S02dflv3_1_5 vs S02_1_5	Sll0022 protein	unknown protein	Unknown
sll0023	0	#N/A	0.625062	0.126776	4.93046	17	0.000126772	0.000799591	NA	0	0	S02dflv3_1_5 vs S02_1_5	Sll0023 protein	hypothetical protein	Hypothetical
sll0026	CCM-NDH1^4	ndhF4	-0.200148	0.289184	-0.692113	17	0.498212	0.615418	NA	0.0952381	0.0952381	S02dflv3_1_5 vs S02_1_5	NADH dehydrogenase subunit 5	NADH dehydrogenase subunit 5 (involved in constitutive, low affinity CO2 uptake)	Photosynthesis and respiration
sll0027	CCM-NDH1^4	ndhD4	-0.425436	0.159742	-2.66327	17	0.0163822	0.0412461	NA	0.0595238	0.0595238	S02dflv3_1_5 vs S02_1_5	NADH dehydrogenase subunit 4	NADH dehydrogenase subunit 4 (involved in constitutive, low affinity CO2 uptake)	Photosynthesis and respiration
sll0033	Carotenoid Biosynthesis	crtH	-0.0459101	0.100889	-0.455056	17	0.654827	0.750374	NA	0	0	S02dflv3_1_5 vs S02_1_5	Sll0033 protein	carotene isomerase	Hypothetical
sll0034	0	vanY	-0.0461692	0.107871	-0.428003	17	0.674022	0.763535	NA	0	0	S02dflv3_1_5 vs S02_1_5	Sll0034 protein	putative carboxypeptidase	Other categories
sll0036	0	#N/A	0.576316	0.0665499	8.6599	17	1.22042e-07	3.47439e-06	NA	0	0	S02dflv3_1_5 vs S02_1_5	Uncharacterized protein sll0036	hypothetical protein	Hypothetical
sll0037	0	cbiX	0.130781	0.16359	0.799444	17	0.435062	0.555878	NA	0	0	S02dflv3_1_5 vs S02_1_5	Sirohydrochlorin cobaltochelatase (EC 4.99.1.3) (CbiXL)	hypothetical protein	Hypothetical
sll0038	RRE	pixG, rer1, rre36, taxP1, pisG, cheY, patA	-0.306323	0.0906415	-3.3795	17	0.00356233	0.0116737	NA	0	0	S02dflv3_1_5 vs S02_1_5	PatA subfamily	positive phototaxis protein, two-component response regulator PatA subfamily	Regulatory functions
sll0039	RRE	pixH, pisH, cheY, rre35, taxY1	-0.124361	0.151133	-0.822859	17	0.421981	0.54842	NA	0	0	S02dflv3_1_5 vs S02_1_5	CheY subfamily	positive phototaxis protein, two-component response regulator CheY subfamily	Regulatory functions
sll0041	0	taxD1, pixJ1, pisJ1, SypixJ1, cheD, tsr	-0.0846788	0.105192	-0.804989	17	0.431941	0.553055	NA	0	0	S02dflv3_1_5 vs S02_1_5	Putative methyl-accepting chemotaxis protein sll0041	phytochrome-like photoreceptor protein for positive phototaxis; homologous to methyl-accepting chemotaxis protein	Cellular processes
sll0042	0	pixJ2, pisJ2, cheM, tar, taxD'	0.104366	0.128595	0.811587	17	0.428246	0.552595	NA	0	0	S02dflv3_1_5 vs S02_1_5	Methyl-accepting chemotaxis protein II	methyl-accepting chemotaxis protein for positive phototaxis	Cellular processes
sll0043	Hik	pixL, taxAY1, cheA, hik18	0.141965	0.0843851	1.68235	17	0.110776	0.19413	NA	0	0	S02dflv3_1_5 vs S02_1_5	CheA like protein	positive phototaxis protein, homologous to chemotaxis protein CheA, two-component hybrid histidine kinase	Regulatory functions
sll0044	0	#N/A	-0.103552	0.11794	-0.878007	17	0.39218	0.517792	NA	0.0142857	0.0142857	S02dflv3_1_5 vs S02_1_5	Sll0044 protein	unknown protein	Unknown
sll0045	0	sps, spsA	0.181118	0.0721267	2.5111	17	0.0224318	0.0529415	NA	0	0	S02dflv3_1_5 vs S02_1_5	Sucrose phosphate synthase	sucrose phosphate synthase	Energy metabolism
sll0048	0	#N/A	-0.766964	0.0849582	-9.02754	17	6.78514e-08	2.28936e-06	NA	0	0	S02dflv3_1_5 vs S02_1_5	Sll0048 protein	unknown protein	Unknown
sll0051	0	#N/A	0.358323	0.157792	2.27086	17	0.0364422	0.0795182	NA	0	0	S02dflv3_1_5 vs S02_1_5	Sll0051 protein	hypothetical protein	Hypothetical
sll0053	BCCP	fabG, accC	-0.129782	0.0802621	-1.61698	17	0.124287	0.214646	NA	0	0	S02dflv3_1_5 vs S02_1_5	Biotin carboxylase	biotin carboxylase	Fatty acid, phospholipid and sterol metabolism
sll0055	0	prp3	0.00771266	0.538609	0.0143196	17	0.988742	0.992187	NA	0.122449	0.122449	S02dflv3_1_5 vs S02_1_5	Processing protease	processing protease	Translation
sll0057	0	grpE, greP	0.162823	0.156718	1.03895	17	0.31338	0.437219	NA	0	0	S02dflv3_1_5 vs S02_1_5	Protein GrpE (HSP-70 cofactor)	heat shock protein GrpE	Cellular processes
sll0058	0	dnaK1, dnaK, dnaK4	0.029159	0.0629971	0.462862	17	0.649333	0.746944	NA	0	0	S02dflv3_1_5 vs S02_1_5	Chaperone protein dnaK1 (HSP70-1) (Heat shock 70 kDa protein 1) (Heat shock protein 70-1)	DnaK protein 1, heat shock protein 70, molecular chaperone	Cellular processes
sll0064	0	#N/A	0.347098	0.417187	0.831997	17	0.416945	0.54473	NA	0.0285714	0.0285714	S02dflv3_1_5 vs S02_1_5	Sll0064 protein	periplasmic protein, putative polar amino acid transport system substrate-binding protein	Transport and binding proteins
sll0065	0	ilvN	0.0536233	0.0674345	0.79519	17	0.437465	0.557776	NA	0	0	S02dflv3_1_5 vs S02_1_5	Acetolactate synthase small subunit (EC 2.2.1.6) (Acetohydroxy-acid synthase small subunit) (AHAS) (ALS)	acetolactate synthase small subunit	Amino acid biosynthesis
sll0066	0	#N/A	-0.464054	0.0794457	-5.84115	17	1.96427e-05	0.000182597	NA	0.0909091	0.0909091	S02dflv3_1_5 vs S02_1_5	Sll0066 protein	unknown protein	Unknown
sll0067	0	parB, gst	-0.0365147	0.122937	-0.297019	17	0.77005	0.8431	NA	0	0	S02dflv3_1_5 vs S02_1_5	Glutathione S-transferase	glutathione S-transferase	Biosynthesis of cofactors, prosthetic groups, and carriers
sll0068	0	#N/A	-0.124927	0.10348	-1.20726	17	0.243863	0.365694	NA	0.047619	0.047619	S02dflv3_1_5 vs S02_1_5	Sll0068 protein	unknown protein	Unknown
sll0069	0	#N/A	-0.121348	0.117187	-1.03551	17	0.314938	0.439034	NA	0.178571	0.178571	S02dflv3_1_5 vs S02_1_5	Sll0069 protein	hypothetical protein	Hypothetical
sll0070	0	tgs, purU	-0.447335	0.0738615	-6.0564	17	1.2834e-05	0.000131369	NA	0.0649351	0.0649351	S02dflv3_1_5 vs S02_1_5	Formyltetrahydrofolate deformylase (EC 3.5.1.10) (Formyl-FH(4) hydrolase)	phosphoribosylglycinamide formyltransferase	Purines, pyrimidines, nucleosides, and nucleotides
sll0071	0	#N/A	-0.126896	0.134914	-0.940573	17	0.360098	0.485639	NA	0.012987	0.012987	S02dflv3_1_5 vs S02_1_5	Sll0071 protein	hypothetical protein	Hypothetical
sll0072	0	#N/A	-0.572712	0.104889	-5.46019	17	4.23352e-05	0.000335368	NA	0.038961	0.038961	S02dflv3_1_5 vs S02_1_5	Sll0072 protein	hypothetical protein	Hypothetical
sll0078	0	thrS	-0.556177	0.116535	-4.77263	17	0.0001768	0.00105271	NA	0	0	S02dflv3_1_5 vs S02_1_5	Threonine--tRNA ligase (EC 6.1.1.3) (Threonyl-tRNA synthetase) (ThrRS)	threonyl-tRNA synthetase	Translation
sll0080	0	argC	0.562511	0.081799	6.87674	17	2.68377e-06	3.79056e-05	NA	0	0	S02dflv3_1_5 vs S02_1_5	N-acetyl-gamma-glutamyl-phosphate reductase (AGPR) (EC 1.2.1.38) (N-acetyl-glutamate semialdehyde dehydrogenase) (NAGSA dehydrogenase)	N-acetyl-gamma-glutamyl-phosphate reductase	Amino acid biosynthesis
sll0085	0	#N/A	0.563253	0.22297	2.52614	17	0.0217506	0.0516684	NA	0.160714	0.160714	S02dflv3_1_5 vs S02_1_5	Sll0085 protein	unknown protein	Unknown
sll0086	0	#N/A	-0.352232	0.0939257	-3.75012	17	0.00159452	0.00622104	NA	0	0	S02dflv3_1_5 vs S02_1_5	Putative arsenical pump-driving ATPase (EC 3.6.3.16) (Arsenical resistance ATPase) (Arsenite-translocating ATPase) (Arsenite-transporting ATPase)	putative arsenical pump-driving ATPase	Other categories
sll0088	Fe-S cluster biosynthesis	sufR	0.792652	0.241637	3.28034	17	0.00441344	0.0139606	NA	0	0	S02dflv3_1_5 vs S02_1_5	Sll0088 protein	hypothetical protein/Iron uptake	Biosynthesis of cofactors/Hypothetical
sll0096	0	#N/A	-0.416935	0.0701384	-5.94445	17	1.60016e-05	0.000155909	NA	0.0119048	0.0119048	S02dflv3_1_5 vs S02_1_5	Sll0096 protein	hypothetical protein	Hypothetical
sll0098	0	#N/A	0.191261	0.114482	1.67067	17	0.113094	0.196807	NA	0.130952	0.130952	S02dflv3_1_5 vs S02_1_5	Probable dual-specificity RNA methyltransferase RlmN (EC 2.1.1.192) (23S rRNA (adenine(2503)-C(2))-methyltransferase) (23S rRNA m2A2503 methyltransferase) (Ribosomal RNA large subunit methyltransferase N) (tRNA (adenine(37)-C(2))-methyltransferase) (tRNA m2A37 methyltransferase)	hypothetical protein	Hypothetical
sll0100	N assimilation	ama	-0.442701	0.136193	-3.25053	17	0.00470648	0.0146836	NA	0	0	S02dflv3_1_5 vs S02_1_5	Uncharacterized hydrolase sll0100 (EC 3.-.-.-)	N-acyl-L-amino acid amidohydrolase	Amino acid biosynthesis
sll0102	0	#N/A	-0.371741	0.0822477	-4.51977	17	0.000302683	0.00164623	NA	0	0	S02dflv3_1_5 vs S02_1_5	Sll0102 protein	hypothetical protein	Hypothetical
sll0103	0	#N/A	-0.6326	0.0848739	-7.45341	17	9.43566e-07	1.62186e-05	NA	0	0	S02dflv3_1_5 vs S02_1_5	Uncharacterized protein sll0103	hypothetical protein	Hypothetical
sll0108	N assimilation	amt1	-0.425657	0.307003	-1.38649	17	0.183512	0.289238	NA	0	0	S02dflv3_1_5 vs S02_1_5	Putative ammonium transporter sll0108	ammonium/methylammonium permease	Transport and binding proteins
sll0136	0	pepP	-0.435996	0.102934	-4.23569	17	0.00055704	0.00257596	NA	0	0	S02dflv3_1_5 vs S02_1_5	Aminopeptidase P	aminopeptidase P	Translation
sll0141	0	#N/A	0.189503	0.175725	1.07841	17	0.295917	0.418135	NA	0.031746	0.031746	S02dflv3_1_5 vs S02_1_5	Sll0141 protein	hypothetical protein	Hypothetical
sll0142	0	#N/A	-0.161649	0.332232	-0.486555	17	0.632787	0.736702	NA	0.25	0.25	S02dflv3_1_5 vs S02_1_5	Cation or drug efflux system protein	probable cation efflux system protein	Transport and binding proteins
sll0144	0	pyrH, smbA	0.551237	0.418921	1.31585	17	0.205694	0.317337	NA	0.00892857	0.00892857	S02dflv3_1_5 vs S02_1_5	Uridylate kinase (UK) (EC 2.7.4.22) (Uridine monophosphate kinase) (UMP kinase) (UMPK)	uridine monophosphate kinase	Purines, pyrimidines, nucleosides, and nucleotides
sll0145	0	frr, rrf	-0.0818642	0.0711159	-1.15114	17	0.265609	0.386225	NA	0	0	S02dflv3_1_5 vs S02_1_5	Ribosome-recycling factor (RRF) (Ribosome-releasing factor)	ribosome releasing factor	Translation
sll0147	Carotenoid Biosynthesis	CruA	-0.257318	0.115126	-2.23509	17	0.0391211	0.084055	NA	0	0	S02dflv3_1_5 vs S02_1_5	Sll0147 protein	hypothetical protein	Hypothetical
sll0148	0	#N/A	-0.437832	0.106521	-4.11027	17	0.000730315	0.00318333	NA	0	0	S02dflv3_1_5 vs S02_1_5	Sll0148 protein	hypothetical protein	Hypothetical
sll0149	0	#N/A	0.136429	0.0865462	1.57637	17	0.133366	0.227309	NA	0	0	S02dflv3_1_5 vs S02_1_5	Sll0149 protein	hypothetical protein	Hypothetical
sll0154	0	cruE	-0.209246	0.136308	-1.5351	17	0.143161	0.239963	NA	0	0	S02dflv3_1_5 vs S02_1_5	Putative gluconeogenesis factor	hypothetical protein	Hypothetical
sll0157	0	#N/A	-0.939516	0.140425	-6.69052	17	3.7978e-06	5.05079e-05	NA	0.0119048	0.0119048	S02dflv3_1_5 vs S02_1_5	Sll0157 protein	hypothetical protein	Hypothetical
sll0158	Glycogen synthesis	glgB	-0.115288	0.0812216	-1.41942	17	0.173853	0.27786	NA	0	0	S02dflv3_1_5 vs S02_1_5	1,4-alpha-glucan branching enzyme GlgB (EC 2.4.1.18) (1,4-alpha-D-glucan:1,4-alpha-D-glucan 6-glucosyl-transferase) (Alpha-(1->4)-glucan branching enzyme) (Glycogen branching enzyme) (BE)	1,4-alpha-glucan branching enzyme	Central intermediary metabolism
sll0162	0	#N/A	-0.327093	0.109685	-2.98211	17	0.00836762	0.0235836	NA	0	0	S02dflv3_1_5 vs S02_1_5	Sll0162 protein	hypothetical protein	Hypothetical
sll0163	0	#N/A	-0.133523	0.101238	-1.3189	17	0.204694	0.316329	NA	0	0	S02dflv3_1_5 vs S02_1_5	Uncharacterized WD repeat-containing protein sll0163	WD-repeat protein	Other categories
sll0166	heme synthesis	cobA/hemD, hemD	-0.36029	0.083384	-4.32085	17	0.000463698	0.00224903	NA	0.0649351	0.0649351	S02dflv3_1_5 vs S02_1_5	Uroporphyrin-III synthase	a fusion protein between uroporphyrinogen-III C-methyltransferase (CobA/CorA) and uroporphyrinogen-III synthase (HemD)	Biosynthesis of cofactors, prosthetic groups, and carriers
sll0169	0	ftn2, zipN	0.121679	0.0792297	1.53577	17	0.142996	0.239907	NA	0	0	S02dflv3_1_5 vs S02_1_5	Sll0169 protein	cell division protein Ftn2 homolog	Cellular processes
sll0170	0	dnak2, dnaK	-0.19143	0.089388	-2.14156	17	0.0470076	0.0966679	NA	0	0	S02dflv3_1_5 vs S02_1_5	Chaperone protein dnaK2 (HSP70-2) (Heat shock 70 kDa protein 2) (Heat shock protein 70-2)	DnaK protein 2, heat shock protein 70, molecular chaperone	Cellular processes
sll0171	Glycolate metabolism (C2 cycle)	gcvT	-0.19473	0.173663	-1.12131	17	0.277745	0.400041	NA	0	0	S02dflv3_1_5 vs S02_1_5	Aminomethyltransferase (EC 2.1.2.10) (Glycine cleavage system T protein)	probable aminomethyltransferase/glycine decarboxylase T-protein	Energy metabolism
sll0172	0	#N/A	1.24863	0.456962	2.73246	17	0.0141794	0.0368305	NA	0.0779221	0.0779221	S02dflv3_1_5 vs S02_1_5	Sll0172 protein	periplasmic protein, function unknown	Unknown
sll0173	0	vgb	0.989318	0.442557	2.23546	17	0.0390925	0.084055	NA	0.0238095	0.0238095	S02dflv3_1_5 vs S02_1_5	Virginiamycin B lyase (EC 4.2.99.-) (Streptogramin B lyase)	virginiamycin B hydrolase, periplasmic protein	Hypothetical
sll0175	0	#N/A	-0.0542488	0.125468	-0.432373	17	0.670905	0.762853	NA	0	0	S02dflv3_1_5 vs S02_1_5	Putative ORF1	hypothetical protein	Hypothetical
sll0176	0	inrS	0.693607	0.168828	4.10836	17	0.000733342	0.0031889	NA	0	0	S02dflv3_1_5 vs S02_1_5	Sll0176 protein	hypothetical protein	Hypothetical
sll0178	0	#N/A	-0.0283347	0.183391	-0.154504	17	0.879032	0.917294	NA	0	0	S02dflv3_1_5 vs S02_1_5	Sll0178 protein	hypothetical protein	Hypothetical
sll0179	0	gltX	-0.0570664	0.0754857	-0.75599	17	0.460004	0.579675	NA	0	0	S02dflv3_1_5 vs S02_1_5	Glutamate--tRNA ligase (EC 6.1.1.17) (Glutamyl-tRNA synthetase) (GluRS)	glutamyl-tRNA synthetase	Translation
sll0180	0	#N/A	-0.122523	0.160807	-0.761923	17	0.456547	0.576458	NA	0	0	S02dflv3_1_5 vs S02_1_5	Sll0180 protein	hypothetical protein	Hypothetical
sll0182	0	#N/A	-0.300538	0.121334	-2.47694	17	0.0240554	0.0560473	NA	0	0	S02dflv3_1_5 vs S02_1_5	Uncharacterized ABC transporter ATP-binding protein sll0182	ABC transporter ATP-binding protein	Transport and binding proteins
sll0184	sigma factor	sigC	-0.777839	0.0998318	-7.7915	17	5.21943e-07	1.01032e-05	NA	0.025974	0.025974	S02dflv3_1_5 vs S02_1_5	Probable RNA polymerase sigma-C factor	group2 RNA polymerase sigma factor SigC	Transcription
sll0185	0	#N/A	-0.246096	0.136311	-1.8054	17	0.0887523	0.162847	NA	0	0	S02dflv3_1_5 vs S02_1_5	Sll0185 protein	hypothetical protein	Hypothetical
sll0188	0	#N/A	-0.636067	0.11148	-5.70569	17	2.57555e-05	0.000222401	NA	0	0	S02dflv3_1_5 vs S02_1_5	Sll0188 protein	unknown protein	Unknown
sll0199	SEC	petE	-0.481117	0.181807	-2.64631	17	0.0169704	0.0422404	NA	0	0	S02dflv3_1_5 vs S02_1_5	Plastocyanin	plastocyanin	Photosynthesis and respiration
sll0204	0	gidA	0.0891085	0.110685	0.805066	17	0.431898	0.553055	NA	0	0	S02dflv3_1_5 vs S02_1_5	Methylenetetrahydrofolate--tRNA-(uracil-5-)-methyltransferase TrmFO (EC 2.1.1.74) (Folate-dependent tRNA (uracil-5-)-methyltransferase) (Folate-dependent tRNA(M-5-U54)-methyltransferase)	glucose inhibited division protein	Cellular processes
sll0207	0	rfbA	0.307819	0.0956622	3.21777	17	0.00505067	0.0155445	NA	0	0	S02dflv3_1_5 vs S02_1_5	Glucose-1-phosphate thymidylyltransferase	glucose-1-phosphate thymidylyltransferase	Cell envelope
sll0208	0	Ado	0.226748	0.151971	1.49205	17	0.15401	0.254633	NA	0.012987	0.012987	S02dflv3_1_5 vs S02_1_5	Aldehyde decarbonylase (AD) (EC 4.1.99.5) (Fatty aldehyde decarbonylase)	hypothetical protein	Hypothetical
sll0209	0	Aar	0.643723	0.0819533	7.85476	17	4.67988e-07	9.47149e-06	NA	0	0	S02dflv3_1_5 vs S02_1_5	Long-chain acyl-[acyl-carrier-protein] reductase (AAR) (Acyl-ACP reductase) (EC 1.2.1.80)	hypothetical protein	Hypothetical
sll0216	0	#N/A	-0.262434	0.0985537	-2.66285	17	0.0163966	0.0412461	NA	0.0357143	0.0357143	S02dflv3_1_5 vs S02_1_5	Sll0216 protein	hypothetical protein	Hypothetical
sll0220	0	glmS	-0.23155	0.0895939	-2.58444	17	0.0192906	0.046801	NA	0	0	S02dflv3_1_5 vs S02_1_5	Glutamine--fructose-6-phosphate aminotransferase [isomerizing] (EC 2.6.1.16) (D-fructose-6-phosphate amidotransferase) (GFAT) (Glucosamine-6-phosphate synthase) (Hexosephosphate aminotransferase) (L-glutamine--D-fructose-6-phosphate amidotransferase)	L-glutamine:D-fructose-6-P amidotransferase	Central intermediary metabolism
sll0221	0	prxQ-B2, bcp, prxQ	-0.702174	0.18259	-3.84562	17	0.00129593	0.00518941	NA	0.0238095	0.0238095	S02dflv3_1_5 vs S02_1_5	Bacterioferritin comigratory protein	bacterioferritin comigratory protein	Transport and binding proteins
sll0223	NDH-1M	ndhB	0.066675	0.115385	0.577846	17	0.570944	0.684832	NA	0	0	S02dflv3_1_5 vs S02_1_5	NAD(P)H-quinone oxidoreductase subunit 2 (EC 1.6.5.-) (NAD(P)H dehydrogenase subunit 2) (NADH-plastoquinone oxidoreductase subunit 2) (NDH-1, subunit 2)	NADH dehydrogenase subunit 2	Photosynthesis and respiration
sll0224	0	#N/A	-0.00925323	0.098546	-0.0938976	17	0.926288	0.952921	NA	0	0	S02dflv3_1_5 vs S02_1_5	Sll0224 protein	amino-acid ABC transporter binding protein	Transport and binding proteins
sll0226	PS I assembly	ycf4	-0.124807	0.0829977	-1.50374	17	0.151	0.250795	NA	0	0	S02dflv3_1_5 vs S02_1_5	Photosystem I assembly protein Ycf4	photosystem I assembly related protein	Photosynthesis and respiration
sll0227	0	ppiB, cdv1	-0.285952	0.131954	-2.16706	17	0.0447241	0.0929095	NA	0	0	S02dflv3_1_5 vs S02_1_5	Probable peptidyl-prolyl cis-trans isomerase sll0227 (PPIase sll0227) (EC 5.2.1.8) (Rotamase sll0227)	peptidyl-prolyl cis-trans isomerase B, periplasmic protein	Translation
sll0228	0	speB1, bcp	-0.237242	0.1027	-2.31006	17	0.0337027	0.0747037	NA	0	0	S02dflv3_1_5 vs S02_1_5	Agmatinase 1 (EC 3.5.3.11) (Agmatine ureohydrolase 1) (AUH 1)	arginase	Energy metabolism
sll0230	0	#N/A	-0.370338	0.117195	-3.16001	17	0.00571871	0.0173295	NA	0	0	S02dflv3_1_5 vs S02_1_5	UPF0045 protein sll0230	hypothetical protein	Hypothetical
sll0236	0	#N/A	-0.326663	0.0985727	-3.31393	17	0.00410479	0.0130979	NA	0	0	S02dflv3_1_5 vs S02_1_5	Sll0236 protein	unknown protein	Unknown
sll0243	0	#N/A	0.287702	0.0653933	4.39956	17	0.000391551	0.00197619	NA	0	0	S02dflv3_1_5 vs S02_1_5	Sll0243 protein	unknown protein	Unknown
sll0244	0	galD, galE	0.304275	0.0668238	4.55339	17	0.000281712	0.0015507	NA	0	0	S02dflv3_1_5 vs S02_1_5	UDP-glucose 4-epimerase	UDP-glucose 4-epimerase	Energy metabolism
sll0245	0	#N/A	0.0586517	0.132592	0.442348	17	0.663814	0.758256	NA	0	0	S02dflv3_1_5 vs S02_1_5	Ribosome-binding ATPase YchF	probable GTP binding protein	Other categories
sll0250	0	dfp	-0.00339587	0.188814	-0.0179853	17	0.98586	0.99101	NA	0	0	S02dflv3_1_5 vs S02_1_5	Coenzyme A biosynthesis bifunctional protein CoaBC (DNA/pantothenate metabolism flavoprotein) [Includes: Phosphopantothenoylcysteine decarboxylase (PPCDC) (EC 4.1.1.36) (CoaC); Phosphopantothenate--cysteine ligase (EC 6.3.2.5) (CoaB) (PPC synthetase) (PPCS) (Phosphopantothenoylcysteine synthase)]	pantothenate metabolism flavoprotein	Biosynthesis of cofactors, prosthetic groups, and carriers
sll0257	0	#N/A	0.013349	0.0814879	0.163816	17	0.871808	0.913944	NA	0	0	S02dflv3_1_5 vs S02_1_5	tRNA threonylcarbamoyladenosine biosynthesis protein TsaE (t(6)A37 threonylcarbamoyladenosine biosynthesis protein TsaE)	hypothetical protein	Hypothetical
sll0258	PSII	psbV	-0.71049	0.107511	-6.60851	17	4.43188e-06	5.60755e-05	NA	0	0	S02dflv3_1_5 vs S02_1_5	Cytochrome c-550 (Cytochrome c549) (Cytochrome c550) (Low-potential cytochrome c)	cytochrome c550	Photosynthesis and respiration
sll0260	0	#N/A	-0.0539519	0.110106	-0.489998	17	0.630399	0.73486	NA	0.0779221	0.0779221	S02dflv3_1_5 vs S02_1_5	UPF0053 protein sll0260	hypothetical protein	Hypothetical
sll0271	0	nusB	-0.342826	0.0820806	-4.17671	17	0.000632649	0.00283215	NA	0	0	S02dflv3_1_5 vs S02_1_5	Transcription antitermination protein NusB (Antitermination factor NusB)	N utilization substance protein B homolog	Transcription
sll0272	NDH-1M	ndhV	1.70081	0.13284	12.8035	17	3.71037e-10	5.20023e-08	NA	0	0	S02dflv3_1_5 vs S02_1_5	Sll0272 protein	hypothetical protein	Hypothetical
sll0273	0	nhaS2, nhaP2	-0.413298	0.112297	-3.68041	17	0.00185509	0.0070563	NA	0.0408163	0.0408163	S02dflv3_1_5 vs S02_1_5	Na(+)/H(+) antiporter NhaS2 (Sodium/proton antiporter NhaS2)	Na+/H+ antiporter	Transport and binding proteins
sll0274	Rfr	rfrC	-0.6834	0.110343	-6.19344	17	9.81923e-06	0.000106492	NA	0.0714286	0.0714286	S02dflv3_1_5 vs S02_1_5	Sll0274 protein	hypothetical protein	Hypothetical
sll0283	0	#N/A	0.295909	0.103166	2.86828	17	0.0106545	0.0290171	NA	0.0238095	0.0238095	S02dflv3_1_5 vs S02_1_5	Sll0283 protein	hypothetical protein	Hypothetical
sll0286	0	ycf52	-0.224367	0.202213	-1.10956	17	0.28264	0.404433	NA	0.0634921	0.0634921	S02dflv3_1_5 vs S02_1_5	Uncharacterized N-acetyltransferase ycf52-like (EC 2.3.1.-)	hypothetical protein YCF52	Hypothetical
sll0289	0	minD	0.181616	0.102005	1.78046	17	0.0928781	0.16855	NA	0	0	S02dflv3_1_5 vs S02_1_5	Septum site-determining protein MinD (Cell division inhibitor MinD)	septum site-determining protein MinD	Cellular processes
sll0290	Phosphate metabolism	ppk	-0.218957	0.0794088	-2.75734	17	0.0134592	0.0354375	NA	0.0357143	0.0357143	S02dflv3_1_5 vs S02_1_5	Polyphosphate kinase (EC 2.7.4.1) (ATP-polyphosphate phosphotransferase) (Polyphosphoric acid kinase)	polyphosphate kinase	Central intermediary metabolism
sll0301	Rfr	rfrN	-0.418276	0.136132	-3.07258	17	0.00689797	0.0200667	NA	0	0	S02dflv3_1_5 vs S02_1_5	Sll0301 protein	hypothetical protein	Hypothetical
sll0312	0	appB	-0.0687602	0.139342	-0.493462	17	0.628	0.732533	NA	0.0625	0.0625	S02dflv3_1_5 vs S02_1_5	OppB in a binding protein-dependent transport system	probable oligopeptides ABC transporter permease protein	Transport and binding proteins
sll0314	0	#N/A	-0.470469	0.277421	-1.69586	17	0.108147	0.190564	NA	0	0	S02dflv3_1_5 vs S02_1_5	Sll0314 protein	periplasmic protein, function unknown	Hypothetical
sll0318	0	#N/A	0.689509	0.145202	4.74864	17	0.000186007	0.00108276	NA	0	0	S02dflv3_1_5 vs S02_1_5	Sll0318 protein	hypothetical protein	Hypothetical
sll0319	0	#N/A	-0.145645	0.339383	-0.429145	17	0.673207	0.763482	NA	0.0714286	0.0714286	S02dflv3_1_5 vs S02_1_5	Sll0319 protein	periplasmic protein, function unknown	Hypothetical
sll0320	0	rnd	-0.383534	0.155954	-2.45927	17	0.0249377	0.0578073	NA	0	0	S02dflv3_1_5 vs S02_1_5	Ribonuclease D	probable ribonuclease D	Transcription
sll0321	0	#N/A	0.372769	0.189091	1.97138	17	0.0651818	0.127153	NA	0.0178571	0.0178571	S02dflv3_1_5 vs S02_1_5	Sll0321 protein	unknown protein	Unknown
sll0325	0	#N/A	-0.0363275	0.1038	-0.349976	17	0.730655	0.81174	NA	0	0	S02dflv3_1_5 vs S02_1_5	Sll0325 protein	hypothetical protein	Hypothetical
sll0329	OPP	gnd	-0.168842	0.0931433	-1.81271	17	0.0875737	0.161497	NA	0	0	S02dflv3_1_5 vs S02_1_5	6-phosphogluconate dehydrogenase, decarboxylating (EC 1.1.1.44)	6-phosphogluconate dehydrogenase	Energy metabolism
sll0335	0	#N/A	-0.177207	0.105939	-1.67273	17	0.112681	0.196464	NA	0	0	S02dflv3_1_5 vs S02_1_5	Uncharacterized protein sll0335	hypothetical protein	Hypothetical
sll0336	AcCoA	zfp, accD, ycf11, zfpA	-0.157615	0.0938221	-1.67994	17	0.111252	0.194717	NA	0.0119048	0.0119048	S02dflv3_1_5 vs S02_1_5	Acetyl-coenzyme A carboxylase carboxyl transferase subunit beta (ACCase subunit beta) (Acetyl-CoA carboxylase carboxyltransferase subunit beta) (EC 2.1.3.15)	acetyl-CoA carboxylase beta subunit	Fatty acid, phospholipid and sterol metabolism
sll0337	Phosphate regulon/Hik	sphS, hik7	-0.213574	0.0871858	-2.44964	17	0.0254316	0.0585795	NA	0.025974	0.025974	S02dflv3_1_5 vs S02_1_5	Regulation of the phosphate regulon	phosphate sensor, two-component sensor histidine kinase	Regulatory functions
sll0354	0	#N/A	-0.624835	0.190777	-3.27521	17	0.00446251	0.014067	NA	0	0	S02dflv3_1_5 vs S02_1_5	Sll0354 protein	hypothetical protein	Hypothetical
sll0359	TF hox operon	cyAbrB	0.165036	0.074825	2.20563	17	0.041463	0.0879207	NA	0	0	S02dflv3_1_5 vs S02_1_5	Sll0359 protein	hypothetical protein	Regulatory functions/Hypothetical
sll0361	0	#N/A	0.160843	0.121293	1.32607	17	0.20236	0.313254	NA	0.025974	0.025974	S02dflv3_1_5 vs S02_1_5	Sll0361 protein	hypothetical protein	Hypothetical
sll0362	0	alaS, lovB	-0.322747	0.0946421	-3.41019	17	0.00333344	0.0111213	NA	0.0519481	0.0519481	S02dflv3_1_5 vs S02_1_5	Alanine--tRNA ligase (EC 6.1.1.7) (Alanyl-tRNA synthetase) (AlaRS)	alanyl-tRNA synthetase	Translation
sll0364	0	#N/A	-0.959872	0.117275	-8.18478	17	2.6709e-07	6.15997e-06	NA	0	0	S02dflv3_1_5 vs S02_1_5	Sll0364 protein	hypothetical protein	Hypothetical
sll0368	0	pyrR	-0.256517	0.0996673	-2.57373	17	0.0197217	0.0477197	NA	0	0	S02dflv3_1_5 vs S02_1_5	Bifunctional protein PyrR [Includes: Pyrimidine operon regulatory protein; Uracil phosphoribosyltransferase (UPRTase) (EC 2.4.2.9)]	uracil phosphoribosyltransferase	Purines, pyrimidines, nucleosides, and nucleotides
sll0370	0	carB, pyrA	0.189399	0.105753	1.79095	17	0.0911226	0.166192	NA	0	0	S02dflv3_1_5 vs S02_1_5	Carbamoyl-phosphate synthase large chain (EC 6.3.5.5) (Carbamoyl-phosphate synthetase ammonia chain)	carbamoyl-phosphate synthase, pyrimidine-specific, large chain	Energy metabolism
sll0373	0	proA	0.175697	0.0759358	2.31375	17	0.0334551	0.0743357	NA	0	0	S02dflv3_1_5 vs S02_1_5	Gamma-glutamyl phosphate reductase 1 (GPR 1) (EC 1.2.1.41) (Glutamate-5-semialdehyde dehydrogenase 1) (Glutamyl-gamma-semialdehyde dehydrogenase 1) (GSA dehydrogenase 1)	gamma-glutamyl phosphate reductase	Amino acid biosynthesis
sll0374	urea transport	urtE	-0.0471704	0.148758	-0.317094	17	0.755033	0.830937	NA	0.0446429	0.0446429	S02dflv3_1_5 vs S02_1_5	High-affinity branched-chain amino acid transport ATP-binding protein	urea transport system ATP-binding protein	Transport and binding proteins
sll0376	0	#N/A	-0.0953374	0.142791	-0.667671	17	0.513306	0.62937	NA	0	0	S02dflv3_1_5 vs S02_1_5	Sll0376 protein	unknown protein	Unknown
sll0377	0	mfd	0.0486118	0.110906	0.438313	17	0.666678	0.760442	NA	0	0	S02dflv3_1_5 vs S02_1_5	Transcription-repair-coupling factor (TRCF) (EC 3.6.4.-)	transcription-repair coupling factor	DNA replication, restriction, modification, recombination, and repair
sll0379	0	lpxA	1.30299	0.0610899	21.329	17	1.04361e-13	3.80291e-11	NA	0.012987	0.012987	S02dflv3_1_5 vs S02_1_5	Acyl-[acyl-carrier-protein]--UDP-N-acetylglucosamine O-acyltransferase (UDP-N-acetylglucosamine acyltransferase) (EC 2.3.1.129)	acyl-[acyl-carrier-protein]--UDP-N-acetylglucosamine o-acyltransferase	Cell envelope
sll0380	0	rfbW	1.29441	0.116001	11.1586	17	3.03433e-09	1.90639e-07	NA	0	0	S02dflv3_1_5 vs S02_1_5	Mannosyl transferase	probable glycosyltransferase	Cell envelope
sll0381	0	#N/A	-0.232738	0.13761	-1.69128	17	0.109032	0.191752	NA	0	0	S02dflv3_1_5 vs S02_1_5	Sll0381 protein	hypothetical protein	Hypothetical
sll0395	Glycolysis common	PGAM	-0.271927	0.0991976	-2.74127	17	0.0139204	0.0364936	NA	0	0	S02dflv3_1_5 vs S02_1_5	Sll0395 protein	phosphoglycerate mutase	Other categories
sll0396	0	rre28	0.29003	0.167582	1.73068	17	0.101618	0.181696	NA	0	0	S02dflv3_1_5 vs S02_1_5	OmpR subfamily	two-component response regulator OmpR subfamily	Regulatory functions
sll0400	0	#N/A	-0.241244	0.0983981	-2.45171	17	0.0253246	0.058481	NA	0	0	S02dflv3_1_5 vs S02_1_5	Uncharacterized protein sll0400 (EC 3.1.3.-)	hypothetical protein	Hypothetical
sll0401	TCA	gltA, gluT, CS	-0.0422515	0.116848	-0.361592	17	0.722112	0.805687	NA	0.0519481	0.0519481	S02dflv3_1_5 vs S02_1_5	Citrate synthase (EC 2.3.3.16)	citrate synthase	Energy metabolism
sll0402	TCA - incomplete TCA cycle shunt	aspC, AspAT	-0.262178	0.0894746	-2.93019	17	0.00934447	0.0259142	NA	0	0	S02dflv3_1_5 vs S02_1_5	Aspartate aminotransferase (AspAT) (EC 2.6.1.1) (Transaminase A)	aspartate aminotransferase	Amino acid biosynthesis
sll0404	Glycolate metabolism	glcD1	-0.179344	0.0979979	-1.83008	17	0.0848288	0.156753	NA	0	0	S02dflv3_1_5 vs S02_1_5	Glycolate oxidase subunit GlcD	glycolate oxidase subunit GlcD	Energy metabolism
sll0408	PSII assembly factor	#N/A	-0.502627	0.0779267	-6.44999	17	5.98877e-06	7.22361e-05	NA	0	0	S02dflv3_1_5 vs S02_1_5	Putative thylakoid lumen peptidyl-prolyl cis-trans isomerase sll0408 (Putative thylakoid lumen PPIase) (EC 5.2.1.8) (Putative thylakoid lumen rotamase)	peptidyl-prolyl cis-trans isomerase	Photosynthesis and respiration/ Hypothetical
sll0410	0	#N/A	-0.407727	0.212399	-1.91963	17	0.0718483	0.13838	NA	0.038961	0.038961	S02dflv3_1_5 vs S02_1_5	Putative esterase sll0410 (EC 3.1.-.-)	hypothetical protein	Hypothetical
sll0412	0	#N/A	-0.284327	0.14717	-1.93196	17	0.070207	0.136082	NA	0	0	S02dflv3_1_5 vs S02_1_5	UPF0754 thylakoid membrane protein sll0412	hypothetical protein	Hypothetical
sll0413	0	#N/A	-0.0933332	0.0988992	-0.943721	17	0.358533	0.484245	NA	0	0	S02dflv3_1_5 vs S02_1_5	Sll0413 protein	hypothetical protein	Hypothetical
sll0414	0	rfrI	0.536048	0.122149	4.38847	17	0.000400986	0.00201822	NA	0.047619	0.047619	S02dflv3_1_5 vs S02_1_5	Sll0414 protein	hypothetical protein	Hypothetical
sll0415	0	#N/A	0.0845359	0.134406	0.628958	17	0.537737	0.653171	NA	0.047619	0.047619	S02dflv3_1_5 vs S02_1_5	Uncharacterized ABC transporter ATP-binding protein sll0415	ATP-binding protein of ABC transporter	Transport and binding proteins
sll0416	0	groEL2	0.00522478	0.0903173	0.0578491	17	0.954543	0.972252	NA	0	0	S02dflv3_1_5 vs S02_1_5	60 kDa chaperonin 2 (GroEL protein 2) (Protein Cpn60 2)	60 kDa chaperonin 2, GroEL2, molecular chaperone	Cellular processes
sll0418	0	#N/A	-0.674961	0.0867538	-7.7802	17	5.32247e-07	1.01032e-05	NA	0	0	S02dflv3_1_5 vs S02_1_5	2-methyl-6-phytyl-1,4-hydroquinone methyltransferase (EC 2.1.1.295) (2-methyl-6-phytylbenzoquinone/2-methyl-6-solanyl-1,4-benzoquinone methyltransferase) (MPBQ/MSBQ methyltransferase)	2-methyl-6-phytylbenzoquinone methyltransferase	Fatty acid, phospholipid and sterol metabolism
sll0420	urea transport	ureB	-0.197425	0.097214	-2.03082	17	0.0582145	0.116034	NA	0	0	S02dflv3_1_5 vs S02_1_5	Urease subunit beta (EC 3.5.1.5) (Urea amidohydrolase subunit beta)	urease beta subunit	Central intermediary metabolism
sll0421	0	purB	0.228418	0.0889023	2.56932	17	0.0199019	0.0479014	NA	0	0	S02dflv3_1_5 vs S02_1_5	Adenylosuccinate lyase (ASL) (EC 4.3.2.2) (Adenylosuccinase) (ASase)	adenylosuccinate lyase	Purines, pyrimidines, nucleosides, and nucleotides
sll0422	0	#N/A	0.0926334	0.115271	0.803614	17	0.432714	0.553655	NA	0	0	S02dflv3_1_5 vs S02_1_5	Isoaspartyl peptidase/L-asparaginase (EC 3.4.19.5) (Beta-aspartyl-peptidase) (Isoaspartyl dipeptidase) [Cleaved into: Isoaspartyl peptidase/L-asparaginase subunit alpha; Isoaspartyl peptidase/L-asparaginase subunit beta]	asparaginase	Energy metabolism
sll0427	PSII	psbO	-0.481939	0.0909969	-5.29621	17	5.92454e-05	0.000433515	NA	0	0	S02dflv3_1_5 vs S02_1_5	Photosystem II manganese-stabilizing polypeptide (MSP)	photosystem II manganese-stabilizing polypeptide	Photosynthesis and respiration
sll0430	0	htpG	0.251329	0.145614	1.726	17	0.102475	0.182832	NA	0	0	S02dflv3_1_5 vs S02_1_5	Chaperone protein HtpG	HtpG, heat shock protein 90, molecular chaperone	Cellular processes
sll0436	0	#N/A	-0.031204	0.121972	-0.25583	17	0.801152	0.865263	NA	0.0892857	0.0892857	S02dflv3_1_5 vs S02_1_5	Sll0436 protein	hypothetical protein	Hypothetical
sll0441	0	#N/A	0.14767	0.114642	1.28809	17	0.214971	0.328845	NA	0	0	S02dflv3_1_5 vs S02_1_5	Sll0441 protein	unknown protein	Unknown
sll0443	0	#N/A	0.42937	0.096795	4.43587	17	0.000362218	0.00186354	NA	0	0	S02dflv3_1_5 vs S02_1_5	Sll0443 protein	unknown protein	Unknown
sll0445	0	#N/A	0.453603	0.0797364	5.68878	17	2.66458e-05	0.000227928	NA	0	0	S02dflv3_1_5 vs S02_1_5	Sll0445 protein	unknown protein	Unknown
sll0446	0	#N/A	0.609462	0.105424	5.78107	17	2.21444e-05	0.000199738	NA	0	0	S02dflv3_1_5 vs S02_1_5	Sll0446 protein	unknown protein	Unknown
sll0447	0	#N/A	0.376534	0.0956395	3.93702	17	0.00106285	0.00439117	NA	0	0	S02dflv3_1_5 vs S02_1_5	Sll0447 protein	unknown protein	Unknown
sll0450	N assimilation	norB, norZ	0.55797	0.31795	1.7549	17	0.0972805	0.175143	NA	0.122449	0.122449	S02dflv3_1_5 vs S02_1_5	Cytochrome b subunit of nitric oxide reductase	cytochrome b subunit of nitric oxide reductase	Amino acid biosynthesis
sll0454	0	pheS	-0.118956	0.0837226	-1.42083	17	0.173448	0.277456	NA	0	0	S02dflv3_1_5 vs S02_1_5	Phenylalanine--tRNA ligase alpha subunit (EC 6.1.1.20) (Phenylalanyl-tRNA synthetase alpha subunit) (PheRS)	phenylalanyl-tRNA synthetase alpha chain	Translation
sll0455	0	thrA, hom	-0.333244	0.0742756	-4.48659	17	0.000324941	0.00173607	NA	0	0	S02dflv3_1_5 vs S02_1_5	Homoserine dehydrogenase (HDH) (EC 1.1.1.3)	homoserine dehydrogenase	Amino acid biosynthesis
sll0456	0	#N/A	-0.233019	0.12269	-1.89924	17	0.0746369	0.142546	NA	0	0	S02dflv3_1_5 vs S02_1_5	Sll0456 protein	hypothetical protein	Hypothetical
sll0459	0	uvrB	0.635044	0.0985065	6.44672	17	6.02629e-06	7.22361e-05	NA	0.0519481	0.0519481	S02dflv3_1_5 vs S02_1_5	UvrABC system protein B (Protein UvrB) (Excinuclease ABC subunit B)	excinuclease ABC subunit B	DNA replication, restriction, modification, recombination, and repair
sll0461	N assimilation	proA	-0.0658692	0.126185	-0.522006	17	0.608401	0.71609	NA	0.031746	0.031746	S02dflv3_1_5 vs S02_1_5	Gamma-glutamyl phosphate reductase 2 (GPR 2) (EC 1.2.1.41) (Glutamate-5-semialdehyde dehydrogenase 2) (Glutamyl-gamma-semialdehyde dehydrogenase 2) (GSA dehydrogenase 2)	gamma-glutamyl phosphate reductase	Amino acid biosynthesis
sll0467	0	queA	-0.0327179	0.257248	-0.127184	17	0.900287	0.93466	NA	0.0238095	0.0238095	S02dflv3_1_5 vs S02_1_5	S-adenosylmethionine:tRNA ribosyltransferase-isomerase (EC 2.4.99.17) (Queuosine biosynthesis protein QueA)	S-adenosylmethionine:tRNA ribosyltransferase-isomerase	Translation
sll0469	0	prs, prsA	0.517881	0.114883	4.50792	17	0.00031045	0.00168276	NA	0	0	S02dflv3_1_5 vs S02_1_5	Ribose-phosphate pyrophosphokinase (RPPK) (EC 2.7.6.1) (5-phospho-D-ribosyl alpha-1-diphosphate) (Phosphoribosyl diphosphate synthase) (Phosphoribosyl pyrophosphate synthase) (P-Rib-PP synthase) (PRPP synthase) (PRPPase)	ribose-phosphate pyrophosphokinase	Purines, pyrimidines, nucleosides, and nucleotides
sll0477	0	exbB1	0.192259	0.136712	1.40631	17	0.177648	0.281946	NA	0	0	S02dflv3_1_5 vs S02_1_5	Putative biopolymer transport protein ExbB-like 1	putative biopolymer transport ExbB-like protein	Transport and binding proteins
sll0480	0	#N/A	-0.232107	0.0893559	-2.59756	17	0.0187746	0.0457318	NA	0	0	S02dflv3_1_5 vs S02_1_5	LL-diaminopimelate aminotransferase (DAP-AT) (DAP-aminotransferase) (LL-DAP-aminotransferase) (EC 2.6.1.83)	probable aminotransferase	Other categories
sll0486	circadian clock protein KaiA homolog	kaiB3	-0.0609189	0.104926	-0.580587	17	0.569136	0.683113	NA	0.0119048	0.0119048	S02dflv3_1_5 vs S02_1_5	KaiB-like protein 2	circadian clock protein KaiB homolog	Cellular processes/Other categories
sll0487	0	cpcM	-0.12266	0.122439	-1.00181	17	0.330484	0.455134	NA	0	0	S02dflv3_1_5 vs S02_1_5	Sll0487 protein	hypothetical protein	Hypothetical
sll0488	0	#N/A	-0.51395	0.147389	-3.48702	17	0.00282235	0.00979491	NA	0	0	S02dflv3_1_5 vs S02_1_5	Sll0488 protein	hypothetical protein	Hypothetical
sll0489	0	#N/A	-0.411179	0.08469	-4.85511	17	0.000148544	0.000911273	NA	0	0	S02dflv3_1_5 vs S02_1_5	ABC transporter	ATP-binding protein of ABC transporter	Transport and binding proteins
sll0493	K uptake KtrAB	KtrA	-0.440695	0.0911522	-4.83471	17	0.000155072	0.000948126	NA	0	0	S02dflv3_1_5 vs S02_1_5	Sll0493 protein	hypothetical protein	Hypothetical
sll0495	0	asnS	-0.407509	0.0765433	-5.3239	17	5.59644e-05	0.0004145	NA	0.0357143	0.0357143	S02dflv3_1_5 vs S02_1_5	Asparagine--tRNA ligase (EC 6.1.1.22) (Asparaginyl-tRNA synthetase) (AsnRS)	asparaginyl-tRNA synthetase	Translation
sll0497	0	#N/A	-0.179388	0.0928969	-1.93104	17	0.0703272	0.13617	NA	0	0	S02dflv3_1_5 vs S02_1_5	Sll0497 protein	hypothetical protein	Hypothetical
sll0498	0	#N/A	-0.196106	0.123703	-1.5853	17	0.131323	0.224878	NA	0.103896	0.103896	S02dflv3_1_5 vs S02_1_5	Sll0498 protein	hypothetical protein	Hypothetical
sll0501	0	#N/A	0.929674	0.189635	4.90244	17	0.000134459	0.000836124	NA	0	0	S02dflv3_1_5 vs S02_1_5	Uncharacterized glycosyltransferase sll0501 (EC 2.4.-.-)	probable glycosyltransferase	Other categories
sll0502	0	argS	-0.0831236	0.116334	-0.714526	17	0.484599	0.604502	NA	0	0	S02dflv3_1_5 vs S02_1_5	Arginine--tRNA ligase (EC 6.1.1.19) (Arginyl-tRNA synthetase) (ArgRS)	arginyl-tRNA-synthetase	Translation
sll0504	0	lysA	0.105191	0.141254	0.744692	17	0.466629	0.586748	NA	0	0	S02dflv3_1_5 vs S02_1_5	Diaminopimelate decarboxylase (DAP decarboxylase) (DAPDC) (EC 4.1.1.20)	diaminopimelate decarboxylase	Amino acid biosynthesis
sll0505	0	#N/A	-0.56413	0.0960056	-5.87602	17	1.83266e-05	0.000172119	NA	0.0238095	0.0238095	S02dflv3_1_5 vs S02_1_5	Diadenylate cyclase (DAC) (EC 2.7.7.85) (Cyclic-di-AMP synthase) (c-di-AMP synthase)	hypothetical protein	Hypothetical
sll0506	0	#N/A	-0.142323	0.0977176	-1.45647	17	0.163484	0.264771	NA	0.0357143	0.0357143	S02dflv3_1_5 vs S02_1_5	Isoprenyl transferase (EC 2.5.1.-)	undecaprenyl pyrophosphate synthetase	Other categories
sll0507	0	rfrO	0.200638	0.116477	1.72256	17	0.103109	0.183462	NA	0	0	S02dflv3_1_5 vs S02_1_5	Magnesium transport protein CorA	probable cation transporter	Transport and binding proteins
sll0509	0	#N/A	-0.236839	0.0694701	-3.40922	17	0.00334043	0.0111213	NA	0	0	S02dflv3_1_5 vs S02_1_5	Ap-4-A phosphorylase II	similar to 5',5'''-P-1,P-4-tetraphosphate phosphorylase II	Purines, pyrimidines, nucleosides, and nucleotides
sll0513	0	#N/A	1.03836	0.273247	3.80008	17	0.0014306	0.00566641	NA	0	0	S02dflv3_1_5 vs S02_1_5	Sll0513 protein	hypothetical protein	Hypothetical
sll0514	0	#N/A	0.940459	0.663086	1.41831	17	0.174173	0.277967	NA	0.0892857	0.0892857	S02dflv3_1_5 vs S02_1_5	Uncharacterized protein sll0514	hypothetical protein	Hypothetical
sll0518	0	#N/A	0.378778	0.0749505	5.0537	17	9.79468e-05	0.000648942	NA	0	0	S02dflv3_1_5 vs S02_1_5	Sll0518 protein	unknown protein	Unknown
sll0519	NDH-1M	ndhA	0.209406	0.0766075	2.7335	17	0.0141488	0.0368274	NA	0	0	S02dflv3_1_5 vs S02_1_5	NAD(P)H-quinone oxidoreductase subunit 1 (EC 1.6.5.-) (NAD(P)H dehydrogenase I subunit 1) (NDH-1 subunit 1) (NDH-A)	NADH dehydrogenase subunit 1	Photosynthesis and respiration
sll0520	NDH-1M	ndhI	1.64514	0.18677	8.80835	17	9.60983e-08	2.87034e-06	NA	0	0	S02dflv3_1_5 vs S02_1_5	NAD(P)H-quinone oxidoreductase subunit I (EC 1.6.5.-) (NAD(P)H dehydrogenase I subunit I) (NDH-1 subunit I) (NDH-I)	NADH dehydrogenase subunit NdhI	Photosynthesis and respiration
sll0521	NDH-1M	ndhG	0.139248	0.110507	1.26009	17	0.224662	0.341397	NA	0	0	S02dflv3_1_5 vs S02_1_5	NAD(P)H-quinone oxidoreductase chain 6 (EC 1.6.5.-) (NAD(P)H dehydrogenase I, chain 6) (NDH-1, chain 6)	NADH dehydrogenase subunit 6	Photosynthesis and respiration
sll0522	NDH-1M	ndhE	0.227058	0.164233	1.38254	17	0.184701	0.290609	NA	0.125	0.125	S02dflv3_1_5 vs S02_1_5	NAD(P)H-quinone oxidoreductase subunit 4L (EC 1.6.5.-) (NAD(P)H dehydrogenase subunit 4L) (NADH-plastoquinone oxidoreductase subunit 4L) (NDH-1, subunit 4L) (NDH-E)	NADH dehydrogenase subunit 4L	Photosynthesis and respiration
sll0524	0	#N/A	-0.552178	0.0821027	-6.72545	17	3.55707e-06	4.76543e-05	NA	0.047619	0.047619	S02dflv3_1_5 vs S02_1_5	Sll0524 protein	hypothetical protein	Hypothetical
sll0528	0	#N/A	0.000999092	0.583952	0.00171091	17	0.998655	0.998655	NA	0.102041	0.102041	S02dflv3_1_5 vs S02_1_5	Putative zinc metalloprotease sll0528 (EC 3.4.24.-)	hypothetical protein	Hypothetical
sll0529	PKET phosphoketolase pathway	pket2	-0.480523	0.0888373	-5.40903	17	4.6999e-05	0.000359115	NA	0	0	S02dflv3_1_5 vs S02_1_5	Sll0529 protein	hypothetical protein/phosphoketolase isoenzme	Hypothetical
sll0533	0	tig	0.0705319	0.0792261	0.89026	17	0.385752	0.511901	NA	0	0	S02dflv3_1_5 vs S02_1_5	Trigger factor (TF) (EC 5.2.1.8) (PPIase)	trigger factor	Cellular processes
sll0534	0	clpP2, clpP	-0.312049	0.122484	-2.54767	17	0.0208094	0.0496916	NA	0	0	S02dflv3_1_5 vs S02_1_5	ATP-dependent Clp protease proteolytic subunit 2 (EC 3.4.21.92) (Endopeptidase Clp 2)	ATP-dependent Clp protease proteolytic subunit 2	Translation
sll0535	0	clpX	0.186683	0.186693	0.999947	17	0.331357	0.455992	NA	0	0	S02dflv3_1_5 vs S02_1_5	ATP-dependent Clp protease ATP-binding subunit ClpX	ATP-dependent Clp protease ATPase subunit	Translation
sll0540	Phosphate uptake	#N/A	0.608655	0.513731	1.18477	17	0.252407	0.374805	NA	0.142857	0.142857	S02dflv3_1_5 vs S02_1_5	Sll0540 protein	phosphate-binding protein PstS homolog	Transport and binding proteins
sll0541	0	desC, des9	0.0116053	0.284297	0.040821	17	0.967914	0.978657	NA	0	0	S02dflv3_1_5 vs S02_1_5	Acyl-CoA desaturase 1	acyl-lipid desaturase (delta 9)	Fatty acid, phospholipid and sterol metabolism
sll0542	pyruvate/acetate metabol.	acs	-0.0533849	0.0820384	-0.650731	17	0.523919	0.638942	NA	0	0	S02dflv3_1_5 vs S02_1_5	Acetyl-coenzyme A synthetase (AcCoA synthetase) (Acs) (EC 6.2.1.1) (Acetate--CoA ligase) (Acyl-activating enzyme)	acetyl-coenzyme A synthetase	Energy metabolism
sll0544	0	#N/A	0.0890648	0.104479	0.852467	17	0.405805	0.532692	NA	0.0892857	0.0892857	S02dflv3_1_5 vs S02_1_5	Sll0544 protein	hypothetical protein	Hypothetical
sll0546	0	#N/A	1.03435	0.174322	5.93356	17	1.635e-05	0.000157618	NA	0.0408163	0.0408163	S02dflv3_1_5 vs S02_1_5	Uncharacterized protein sll0546	probable translation initiation factor	Translation
sll0553	0	#N/A	-0.565215	0.124507	-4.53962	17	0.00029012	0.00158263	NA	0	0	S02dflv3_1_5 vs S02_1_5	Sll0553 protein	hypothetical protein	Hypothetical
sll0554	0	ftrC	-0.120152	0.23545	-0.510307	17	0.616398	0.722701	NA	0	0	S02dflv3_1_5 vs S02_1_5	Ferredoxin-thioredoxin reductase, catalytic chain (FTR-C) (EC 1.8.7.2) (Ferredoxin-thioredoxin reductase subunit B) (FTR-B)	ferredoxin-thioredoxin reductase, catalytic chain	Biosynthesis of cofactors, prosthetic groups, and carriers
sll0558	0	ycf53, GUN4	-0.221651	0.111546	-1.98708	17	0.0632722	0.12436	NA	0	0	S02dflv3_1_5 vs S02_1_5	Ycf53-like protein	hypothetical protein YCF53	Hypothetical
sll0563	0	#N/A	0.105614	0.0710871	1.4857	17	0.155668	0.256137	NA	0	0	S02dflv3_1_5 vs S02_1_5	Sll0563 protein	unknown protein	Unknown
sll0565	0	#N/A	-0.200073	0.0951514	-2.10268	17	0.0506964	0.10289	NA	0.047619	0.047619	S02dflv3_1_5 vs S02_1_5	Sll0565 protein	hypothetical protein	Hypothetical
sll0567	Fe uptake	fur	0.150795	0.219269	0.687718	17	0.500906	0.617909	NA	0.0535714	0.0535714	S02dflv3_1_5 vs S02_1_5	Ferric uptake regulation protein (Ferric uptake regulator)	ferric uptake regulation protein	Regulatory functions
sll0569	0	recA	0.190284	0.127647	1.49071	17	0.15436	0.25475	NA	0	0	S02dflv3_1_5 vs S02_1_5	Protein RecA (Recombinase A)	RecA gene product	DNA replication, restriction, modification, recombination, and repair
sll0572	0	#N/A	0.865007	0.162952	5.30834	17	5.77845e-05	0.000424659	NA	0	0	S02dflv3_1_5 vs S02_1_5	Sll0572 protein	hypothetical protein	Hypothetical
sll0575	0	rfbB	-0.0661179	0.103598	-0.638214	17	0.531838	0.646869	NA	0	0	S02dflv3_1_5 vs S02_1_5	ATP-binding protein	probable lipopolysaccharide ABC transporter ATP binding subunit	Transport and binding proteins
sll0576	0	#N/A	0.422437	0.0791703	5.33581	17	5.46117e-05	0.000406132	NA	0	0	S02dflv3_1_5 vs S02_1_5	HrEpiB	putative sugar-nucleotide epimerase/dehydratease	Other categories
sll0577	0	#N/A	-0.0448625	0.321055	-0.139735	17	0.890512	0.926621	NA	0	0	S02dflv3_1_5 vs S02_1_5	Sll0577 protein	hypothetical protein	Hypothetical
sll0578	0	purK	-0.113299	0.244809	-0.462804	17	0.649374	0.746944	NA	0	0	S02dflv3_1_5 vs S02_1_5	N5-carboxyaminoimidazole ribonucleotide synthase (N5-CAIR synthase) (EC 6.3.4.18) (5-(carboxyamino)imidazole ribonucleotide synthetase)	phosphoribosylaminoimidazole carboxylase ATPase subunit	Purines, pyrimidines, nucleosides, and nucleotides
sll0585	0	#N/A	-0.623942	0.162301	-3.84435	17	0.00129951	0.00519236	NA	0.0238095	0.0238095	S02dflv3_1_5 vs S02_1_5	Sll0585 protein	hypothetical protein	Hypothetical
sll0587	Glycolisis common/pyruvate metabol.	pyk1, pk, pykF	0.583354	0.150176	3.88447	17	0.00119116	0.00482285	NA	0	0	S02dflv3_1_5 vs S02_1_5	Pyruvate kinase 1 (PK 1) (EC 2.7.1.40)	pyruvate kinase	Energy metabolism
sll0593	ED / OPP glycolytic pathway	glk, GK	-0.38606	0.11483	-3.362	17	0.00369976	0.012059	NA	0	0	S02dflv3_1_5 vs S02_1_5	Glucokinase (EC 2.7.1.2) (Glucose kinase)	glucokinase	Energy metabolism
sll0596	0	#N/A	0.0342817	0.09158	0.374337	17	0.712782	0.798211	NA	0.025974	0.025974	S02dflv3_1_5 vs S02_1_5	Sll0596 protein	hypothetical protein	Hypothetical
sll0601	0	#N/A	-0.401769	0.072112	-5.57146	17	3.37657e-05	0.000273427	NA	0	0	S02dflv3_1_5 vs S02_1_5	Deaminated glutathione amidase (dGSH amidase) (EC 3.5.1.-) (Nitrilase homolog 1) (syNit1)	nitrilase homolog	Amino acid biosynthesis
sll0602	0	#N/A	-0.15396	0.0653227	-2.35692	17	0.0306801	0.0684618	NA	0	0	S02dflv3_1_5 vs S02_1_5	Sll0602 protein	hypothetical protein	Hypothetical
sll0606	0	#N/A	-0.661654	0.0571706	-11.5733	17	1.74722e-09	1.3841e-07	NA	0	0	S02dflv3_1_5 vs S02_1_5	Sll0606 protein	hypothetical protein	Hypothetical
sll0615	0	#N/A	0.141176	0.175183	0.805879	17	0.431441	0.553055	NA	0	0	S02dflv3_1_5 vs S02_1_5	GDT1-like protein sll0615	hypothetical protein	Hypothetical
sll0616	Sec pathway	secA	-0.214836	0.0785299	-2.73572	17	0.014083	0.036761	NA	0	0	S02dflv3_1_5 vs S02_1_5	Protein translocase subunit SecA	preprotein translocase SecA subunit	Cellular processes
sll0617	0	vipp1, im30	-0.734952	0.065182	-11.2754	17	2.59336e-09	1.81735e-07	NA	0	0	S02dflv3_1_5 vs S02_1_5	Uncharacterized protein sll0617	plasma membrane protein essential for thylakoid formation	Regulatory functions/Hypothetical
sll0622	0	nadA	0.0510043	0.221827	0.229929	17	0.820891	0.877737	NA	0	0	S02dflv3_1_5 vs S02_1_5	Quinolinate synthase A (EC 2.5.1.72)	quinolinate synthetase	Biosynthesis of cofactors, prosthetic groups, and carriers
sll0623	0	#N/A	-0.193113	0.18871	-1.02333	17	0.320494	0.444061	NA	0.0178571	0.0178571	S02dflv3_1_5 vs S02_1_5	Sll0623 protein	unknown protein	Unknown
sll0625	0	#N/A	-0.0289585	0.0675199	-0.428889	17	0.67339	0.763482	NA	0.0238095	0.0238095	S02dflv3_1_5 vs S02_1_5	Sll0625 protein	unknown protein	Unknown
sll0626	sucrose metabolism	inv/lim17	-0.0406114	0.0993971	-0.408578	17	0.68795	0.77421	NA	0	0	S02dflv3_1_5 vs S02_1_5	sucrose invertase/LIM17 protein	putative neutral invertase	Other categories
sll0629	PSI	psaK, psaK2	0.142503	0.17449	0.816681	17	0.425408	0.549712	NA	0	0	S02dflv3_1_5 vs S02_1_5	Photosystem I reaction center subunit PsaK 2 (Photosystem I subunit X 2)	alternative photosystem I reaction center subunit X	Photosynthesis and respiration
sll0630	0	#N/A	0.307887	0.975238	0.315704	17	0.75607	0.831357	NA	0.0285714	0.0285714	S02dflv3_1_5 vs S02_1_5	Sll0630 protein	unknown protein	Unknown
sll0631	0	nadB	0.0693296	0.0978118	0.708805	17	0.488052	0.60752	NA	0	0	S02dflv3_1_5 vs S02_1_5	L-aspartate oxidase (LASPO) (EC 1.4.3.16) (Quinolinate synthase B)	L-aspartate oxidase	Biosynthesis of cofactors, prosthetic groups, and carriers
sll0634	Photosystem I	btpA	0.25557	0.23494	1.08781	17	0.291862	0.413826	NA	0	0	S02dflv3_1_5 vs S02_1_5	Photosystem I biogenesis protein BtpA	photosystem I biogenesis protein BtpA	Photosynthesis and respiration
sll0635	0	thiE	-0.0688337	0.146987	-0.468298	17	0.645519	0.744793	NA	0.0119048	0.0119048	S02dflv3_1_5 vs S02_1_5	Thiamine-phosphate synthase (TP synthase) (TPS) (EC 2.5.1.3) (Thiamine-phosphate pyrophosphorylase) (TMP pyrophosphorylase) (TMP-PPase)	probable thiamine-phosphate pyrophosphorylase	Biosynthesis of cofactors, prosthetic groups, and carriers
sll0639	0	#N/A	-0.0296145	0.322985	-0.0916901	17	0.928016	0.953126	NA	0	0	S02dflv3_1_5 vs S02_1_5	Sll0639 protein	hypothetical protein	Hypothetical
sll0640	0	sac1	-0.165682	0.0762727	-2.17224	17	0.044273	0.0920838	NA	0	0	S02dflv3_1_5 vs S02_1_5	Uncharacterized transporter sll0640	probable sodium/sulfate symporter	Transport and binding proteins
sll0643	urea transport	ureG	0.559295	0.144479	3.87111	17	0.00122619	0.00495371	NA	0	0	S02dflv3_1_5 vs S02_1_5	Urease accessory protein UreG	urease accessory protein G	Central intermediary metabolism
sll0644	0	#N/A	0.335707	0.205455	1.63397	17	0.120646	0.208754	NA	0.128571	0.128571	S02dflv3_1_5 vs S02_1_5	Esterase	probable esterase	Other categories
sll0649	0	rre3	0.0279491	0.128341	0.217772	17	0.830199	0.884575	NA	0.012987	0.012987	S02dflv3_1_5 vs S02_1_5	OmpR subfamily	two-component response regulator OmpR subfamily	Regulatory functions
sll0659	Carotenoid Biosynthesis	CruP	0.227685	0.113983	1.99754	17	0.0620278	0.122574	NA	0	0	S02dflv3_1_5 vs S02_1_5	Sll0659 protein	hypothetical protein	Hypothetical
sll0660	0	pdxA	0.212265	0.777793	0.272906	17	0.788213	0.855854	NA	0.047619	0.047619	S02dflv3_1_5 vs S02_1_5	4-hydroxythreonine-4-phosphate dehydrogenase (EC 1.1.1.262) (4-(phosphohydroxy)-L-threonine dehydrogenase)	pyridoxal phosphate biosynthetic protein PdxA	Biosynthesis of cofactors, prosthetic groups, and carriers
sll0662	SEC -Fed	fed7	0.955069	0.217008	4.40108	17	0.000390282	0.00197526	NA	0	0	S02dflv3_1_5 vs S02_1_5	Ferredoxin, dispensable for PA growth, (Bacterial type ferredoxin family)	4Fe-4S type iron-sulfur protein	Photosynthesis and respiration/Hypothetical
sll0672	0	pacL	-0.07972	0.0922275	-0.864384	17	0.39941	0.525433	NA	0	0	S02dflv3_1_5 vs S02_1_5	Cation-transporting ATPase E1-E2 ATPase	cation-transporting p-type ATPase PacL	Transport and binding proteins
sll0676	0	#N/A	-0.0282069	0.117696	-0.239658	17	0.813461	0.871839	NA	0.0857143	0.0857143	S02dflv3_1_5 vs S02_1_5	Sll0676 protein	hypothetical protein	Hypothetical
sll0679	Phosphate uptake	sphX	-0.049209	0.194744	-0.252686	17	0.803541	0.866508	NA	0.12381	0.12381	S02dflv3_1_5 vs S02_1_5	Protein SphX	periplasmic phosphate-binding protein of ABC transporter	Transport and binding proteins
sll0680	Phosphate uptake	pstS1	-0.0261447	0.223226	-0.117122	17	0.908136	0.939815	NA	0	0	S02dflv3_1_5 vs S02_1_5	Phosphate-binding protein	phosphate-binding periplasmic protein precursor (PBP)	Transport and binding proteins
sll0682	Phosphate uptake	pstA	0.245222	0.819745	0.299144	17	0.768456	0.842562	NA	0.428571	0.428571	S02dflv3_1_5 vs S02_1_5	Phosphate transport system permease protein PstA	phosphate transport system permease protein PstA homolog	Transport and binding proteins
sll0683	Phosphate uptake	pstB	0.310011	0.550077	0.563578	17	0.5804	0.69242	NA	0.107143	0.107143	S02dflv3_1_5 vs S02_1_5	Phosphate import ATP-binding protein PstB 1 (EC 3.6.3.27) (ABC phosphate transporter 1) (Phosphate-transporting ATPase 1)	phosphate transport ATP-binding protein PstB homolog	Transport and binding proteins
sll0684	Phosphate uptake	pstB2	0.294872	0.44987	0.655459	17	0.520944	0.635848	NA	0.195489	0.195489	S02dflv3_1_5 vs S02_1_5	Phosphate import ATP-binding protein PstB 2 (EC 3.6.3.27) (ABC phosphate transporter 2) (Phosphate-transporting ATPase 2)	phosphate transport ATP-binding protein PstB homolog	Transport and binding proteins
sll0689	0	nhaS3, napA1	-0.434654	0.101588	-4.2786	17	0.000507848	0.00238479	NA	0	0	S02dflv3_1_5 vs S02_1_5	High-affinity Na(+)/H(+) antiporter NhaS3 (Sodium/proton antiporter NhaS3)	Na+/H+ antiporter	Transport and binding proteins
sll0691	0	#N/A	-0.399534	0.138224	-2.89047	17	0.0101658	0.0278946	NA	0.0714286	0.0714286	S02dflv3_1_5 vs S02_1_5	Sll0691 protein	hypothetical protein	Hypothetical
sll0698	Hik	hik33, dspA	-0.241354	0.0969507	-2.48945	17	0.0234482	0.0549134	NA	0.012987	0.012987	S02dflv3_1_5 vs S02_1_5	Drug sensory protein A (EC 2.7.13.3)	drug sensory protein A, low temperature sensor, two-component sensor histidine kinase	Other categories
sll0703	0	#N/A	-0.286259	0.148168	-1.93199	17	0.070203	0.136082	NA	0.0357143	0.0357143	S02dflv3_1_5 vs S02_1_5	Sll0703 protein	unknown protein	Unknown
sll0704	0	nifS2	1.38797	0.28034	4.95103	17	0.000121416	0.00077621	NA	0.31746	0.31746	S02dflv3_1_5 vs S02_1_5	NifS protein	cysteine desulfurase	Amino acid biosynthesis
sll0708	0	ksgA	0.498577	0.747617	0.666889	17	0.513794	0.629544	NA	0	0	S02dflv3_1_5 vs S02_1_5	Ribosomal RNA small subunit methyltransferase A (EC 2.1.1.182) (16S rRNA (adenine(1518)-N(6)/adenine(1519)-N(6))-dimethyltransferase) (16S rRNA dimethyladenosine transferase) (16S rRNA dimethylase) (S-adenosylmethionine-6-N', N'-adenosyl(rRNA) dimethyltransferase)	dimethyladenosine transferase	Other categories
sll0709	0	llaI.2, llal.2	0.808854	0.267267	3.02639	17	0.00761365	0.0218114	NA	0	0	S02dflv3_1_5 vs S02_1_5	LlaI.2 protein	putative endonuclease	DNA replication, restriction, modification, recombination, and repair
sll0711	0	ipk	-0.100668	0.109562	-0.918828	17	0.371039	0.496354	NA	0	0	S02dflv3_1_5 vs S02_1_5	4-diphosphocytidyl-2-C-methyl-D-erythritol kinase (CMK) (EC 2.7.1.148) (4-(cytidine-5'-diphospho)-2-C-methyl-D-erythritol kinase)	isopentenyl monophosphate kinase	Other categories
sll0712	cystein biosynthesis	cysM	-0.494944	0.137253	-3.60607	17	0.00217998	0.00810597	NA	0	0	S02dflv3_1_5 vs S02_1_5	Cysteine synthase	cysteine synthase	Amino acid biosynthesis
sll0726	Glycogen metabolism	pgm1	-0.190212	0.0740751	-2.56782	17	0.0199634	0.047986	NA	0	0	S02dflv3_1_5 vs S02_1_5	Phosphoglucomutase	phosphoglucomutase	Central intermediary metabolism
sll0728	AcCoA	accA	-0.0760743	0.0784959	-0.969149	17	0.346058	0.472298	NA	0	0	S02dflv3_1_5 vs S02_1_5	Acetyl-coenzyme A carboxylase carboxyl transferase subunit alpha (ACCase subunit alpha) (Acetyl-CoA carboxylase carboxyltransferase subunit alpha) (EC 2.1.3.15)	acetyl-CoA carboxylase alpha subunit	Fatty acid, phospholipid and sterol metabolism
sll0735	Glycogen synthesis	#N/A	-0.1084	0.149217	-0.726458	17	0.477443	0.598693	NA	0	0	S02dflv3_1_5 vs S02_1_5	Sll0735 protein	Glycoside hydrolase/hypothetical protein	Central intermediary metabolism/Hypothetical
sll0740	0	#N/A	0.129542	0.125252	1.03426	17	0.315506	0.439153	NA	0	0	S02dflv3_1_5 vs S02_1_5	Sll0740 protein	hypothetical protein	Hypothetical
sll0741	Soluble electron carriers	nifJ, Pfo,PFOR	0.226696	0.107821	2.10253	17	0.0507109	0.10289	NA	0	0	S02dflv3_1_5 vs S02_1_5	Putative pyruvate-flavodoxin oxidoreductase (EC 1.2.7.-)	pyruvate flavodoxin oxidoreductase	Photosynthesis and respiration
sll0744	0	#N/A	0.721617	0.130995	5.50872	17	3.83508e-05	0.000309182	NA	0.0714286	0.0714286	S02dflv3_1_5 vs S02_1_5	Sll0744 protein	hypothetical protein	Hypothetical
sll0745	EMP pathway	pfkA, pfkB2	0.566106	1.1024	0.513522	17	0.614196	0.720583	NA	0.122449	0.122449	S02dflv3_1_5 vs S02_1_5	ATP-dependent 6-phosphofructokinase 2 (ATP-PFK 2) (Phosphofructokinase 2) (EC 2.7.1.11) (Phosphohexokinase 2)	phosphofructokinase	Energy metabolism
sll0749	0	#N/A	-0.887893	0.183772	-4.83149	17	0.000156128	0.000951391	NA	0.0357143	0.0357143	S02dflv3_1_5 vs S02_1_5	Sll0749 protein	hypothetical protein	Hypothetical
sll0750	Hik	hik8, sasA, sarA	0.188436	0.166984	1.12847	17	0.274796	0.396734	NA	0.0357143	0.0357143	S02dflv3_1_5 vs S02_1_5	Adaptive-response sensory-kinase SasA (EC 2.7.13.3)	two-component sensor histidine kinase, KaiC-interacting protein, involved in circadian rhythm	Regulatory functions
sll0752	0	#N/A	-0.0635672	0.0987755	-0.643553	17	0.528453	0.64318	NA	0	0	S02dflv3_1_5 vs S02_1_5	Sll0752 protein	hypothetical protein	Hypothetical
sll0753	Folate Biosynthesis	folD	0.0588431	0.0757621	0.776682	17	0.448019	0.567657	NA	0	0	S02dflv3_1_5 vs S02_1_5	Bifunctional protein FolD [Includes: Methylenetetrahydrofolate dehydrogenase (EC 1.5.1.5); Methenyltetrahydrofolate cyclohydrolase (EC 3.5.4.9)]	FolD bifunctional protein	Biosynthesis of cofactors, prosthetic groups, and carriers
sll0754	0	#N/A	0.178277	0.144618	1.23275	17	0.234446	0.353026	NA	0	0	S02dflv3_1_5 vs S02_1_5	Ribosome-binding factor A	ribosome binding factor A	Translation
sll0755	0	tpx, 2-cys prx, 2-CP	-0.333486	0.16045	-2.07844	17	0.0531276	0.107197	NA	0.025974	0.025974	S02dflv3_1_5 vs S02_1_5	Putative peroxiredoxin sll0755 (EC 1.11.1.15) (Thioredoxin reductase)	thioredoxin peroxidase	Cellular processes
sll0757	0	purF	-0.110929	0.0933004	-1.18895	17	0.250804	0.373041	NA	0	0	S02dflv3_1_5 vs S02_1_5	Amidophosphoribosyltransferase (ATase) (EC 2.4.2.14) (Glutamine phosphoribosylpyrophosphate amidotransferase) (GPATase)	amidophosphoribosyltransferase	Purines, pyrimidines, nucleosides, and nucleotides
sll0759	0	#N/A	-0.779631	0.369174	-2.11182	17	0.0498057	0.101847	NA	0.0625	0.0625	S02dflv3_1_5 vs S02_1_5	ABC transporter	ABC transporter ATP-binding protein	Transport and binding proteins
sll0760	0	ycf38	-0.376744	0.256504	-1.46877	17	0.160158	0.261008	NA	0.0714286	0.0714286	S02dflv3_1_5 vs S02_1_5	Transport permease protein	hypothetical protein YCF38	Hypothetical
sll0764	urea transport	urtD	-0.0876511	0.0918797	-0.953977	17	0.353464	0.480127	NA	0	0	S02dflv3_1_5 vs S02_1_5	High-affinity branched-chain amino acid transport ATP-binding protein	urea transport system ATP-binding protein	Transport and binding proteins
sll0766	0	radC	1.20069	0.632166	1.89933	17	0.074625	0.142546	NA	0.0816327	0.0816327	S02dflv3_1_5 vs S02_1_5	UPF0758 protein sll0766	DNA repair protein RadC	DNA replication, restriction, modification, recombination, and repair
sll0767	0	rpl20, rplT	0.457479	0.108452	4.21826	17	0.000578382	0.00264777	NA	0	0	S02dflv3_1_5 vs S02_1_5	50S ribosomal protein L20	50S ribosomal protein L20	Translation
sll0771	Glc uptake	glcP	-0.0765764	0.178258	-0.429581	17	0.672896	0.763482	NA	0.180952	0.180952	S02dflv3_1_5 vs S02_1_5	Glucose transport protein	glucose transport protein	Transport and binding proteins
sll0776	0	spkD, spdK, pknA	0.953541	0.121635	7.8394	17	4.80528e-07	9.47149e-06	NA	0	0	S02dflv3_1_5 vs S02_1_5	Serine/threonine-protein kinase D (EC 2.7.11.1)	serine/threonine kinase	Regulatory functions
sll0781	0	#N/A	-0.613964	0.134263	-4.57283	17	0.000270265	0.00149673	NA	0.0119048	0.0119048	S02dflv3_1_5 vs S02_1_5	Sll0781 protein	hypothetical protein	Hypothetical
sll0783	0	#N/A	-0.261145	0.331817	-0.787015	17	0.442108	0.562907	NA	0	0	S02dflv3_1_5 vs S02_1_5	Sll0783 protein	unknown protein/important for PHB synthesis nad nitrogen starvation acclimation	Unknown
sll0807	OPP	cfxE, rpe	-0.0533064	0.146364	-0.364204	17	0.720196	0.804043	NA	0	0	S02dflv3_1_5 vs S02_1_5	Ribulose-phosphate 3-epimerase (EC 5.1.3.1) (Pentose-5-phosphate 3-epimerase) (PPE) (R5P3E)	pentose-5-phosphate-3-epimerase	Energy metabolism
sll0813	ARTO	ctaCII	-0.249124	0.0560318	-4.44612	17	0.000354353	0.00184994	NA	0	0	S02dflv3_1_5 vs S02_1_5	Cytochrome c oxidase subunit 2 (EC 1.9.3.1)	cytochrome c oxidase subunit II	Photosynthesis and respiration
sll0815	0	#N/A	-0.272047	0.0916186	-2.96934	17	0.00859828	0.0241388	NA	0.0142857	0.0142857	S02dflv3_1_5 vs S02_1_5	Sll0815 protein	unknown protein	Unknown
sll0816	0	#N/A	-0.389989	0.0468196	-8.32962	17	2.09734e-07	5.05139e-06	NA	0	0	S02dflv3_1_5 vs S02_1_5	Uncharacterized oxidoreductase sll0816 (EC 1.-.-.-)	probable oxidoreductase	Other categories
sll0818	0	#N/A	0.162977	0.126574	1.2876	17	0.215139	0.328845	NA	0	0	S02dflv3_1_5 vs S02_1_5	Ribosomal RNA small subunit methyltransferase I (EC 2.1.1.198) (16S rRNA 2'-O-ribose C1402 methyltransferase) (rRNA (cytidine-2'-O-)-methyltransferase RsmI)	tetrapyrrole methylase family protein	Other categories
sll0819	PSI	psaF	-0.451895	0.166944	-2.70686	17	0.0149594	0.0383886	NA	0	0	S02dflv3_1_5 vs S02_1_5	Photosystem I reaction center subunit III (PSI-F)	photosystem I reaction center subunit III precursor (PSI-F), plastocyanin (cyt c553) docking protein	Photosynthesis and respiration
sll0821	0	cph2	0.551415	0.125834	4.38209	17	0.000406517	0.00204042	NA	0	0	S02dflv3_1_5 vs S02_1_5	Phytochrome-like protein cph2 (Bacteriophytochrome cph2)	phytochrome-like protein	Regulatory functions/Hypothetical
sll0822	0	cyAbrB	0.493848	0.0913196	5.40791	17	4.71067e-05	0.000359115	NA	0	0	S02dflv3_1_5 vs S02_1_5	Sll0822 protein	hypothetical protein	Regulatory functions/Hypothetical
sll0827	0	#N/A	-0.315977	0.100007	-3.15954	17	0.00572445	0.0173295	NA	0.0238095	0.0238095	S02dflv3_1_5 vs S02_1_5	Sll0827 protein	hypothetical protein	Hypothetical
sll0828	0	nylA	0.200397	0.216511	0.925576	17	0.36762	0.493592	NA	0.047619	0.047619	S02dflv3_1_5 vs S02_1_5	Putative amidase (EC 3.5.1.4)	putative amidase	Cell envelope
sll0829	0	rapQ	-0.354568	0.0812992	-4.36127	17	0.000425104	0.00211046	NA	0	0	S02dflv3_1_5 vs S02_1_5	Uncharacterized methyltransferase sll0829 (EC 2.1.1.-)	probable methyltransferase	Other categories
sll0830	0	fus	-0.134097	0.100012	-1.34081	17	0.197624	0.30828	NA	0	0	S02dflv3_1_5 vs S02_1_5	Elongation factor G-like protein	elongation factor EF-G	Translation
sll0833	0	appC	0.0160218	0.0925909	0.173038	17	0.864665	0.910647	NA	0	0	S02dflv3_1_5 vs S02_1_5	OppC in a binding protein-dependent transport system	probable oligopeptides ABC transporter permease protein	Transport and binding proteins
sll0834	CCM	bicA	-0.432747	0.127162	-3.40313	17	0.00338481	0.0112264	NA	0	0	S02dflv3_1_5 vs S02_1_5	Low affinity sulfate transporter	low affinity sulfate transporter	Transport and binding proteins
sll0837	0	#N/A	0.278836	0.379188	0.73535	17	0.47215	0.592872	NA	0.0119048	0.0119048	S02dflv3_1_5 vs S02_1_5	Sll0837 protein	periplasmic protein, function unknown	Hypothetical
sll0838	0	pyrF	0.195581	0.117983	1.65771	17	0.115713	0.201174	NA	0	0	S02dflv3_1_5 vs S02_1_5	Orotidine 5'-phosphate decarboxylase (EC 4.1.1.23) (OMP decarboxylase) (OMPDCase) (OMPdecase)	orotidine 5' monophosphate decarboxylase	Purines, pyrimidines, nucleosides, and nucleotides
sll0842	Glycogen catabolism (towards maltose)	nplT	0.71283	0.103361	6.89654	17	2.58724e-06	3.71178e-05	NA	0.025974	0.025974	S02dflv3_1_5 vs S02_1_5	Neopullulanase	neopullulanase	Central intermediary metabolism
sll0846	0	#N/A	-0.632424	0.449527	-1.40686	17	0.177487	0.281936	NA	0.0357143	0.0357143	S02dflv3_1_5 vs S02_1_5	Sll0846 protein	hypothetical protein	Hypothetical
sll0849 / slr0927	PSII (MS sll0849/slr0927)	psbD (D2)	-0.570831	0.185813	-3.07207	17	0.00690549	0.0200667	NA	0	0	S02dflv3_1_5 vs S02_1_5	Photosystem II D2 protein (PSII D2 protein) (EC 1.10.3.9) (Photosystem Q(A) protein)	photosystem II reaction center D2 protein	Photosynthesis and respiration
sll0851	PSII	psbC (CP43)	-0.454538	0.166615	-2.72808	17	0.0143101	0.0369307	NA	0	0	S02dflv3_1_5 vs S02_1_5	Photosystem II CP43 reaction center protein (PSII 43 kDa protein) (Protein CP-43)	photosystem II CP43 protein	Photosynthesis and respiration
sll0853	0	#N/A	0.13354	0.161021	0.829333	17	0.418409	0.545699	NA	0	0	S02dflv3_1_5 vs S02_1_5	Chromophore lyase CpcS/CpeS 1 (EC 4.-.-.-)	hypothetical protein	Hypothetical
sll0854	0	#N/A	-0.19233	0.0995107	-1.93276	17	0.0701017	0.136082	NA	0	0	S02dflv3_1_5 vs S02_1_5	Sll0854 protein	hypothetical protein	Hypothetical
sll0861	0	#N/A	-0.21914	0.0825463	-2.65475	17	0.0166752	0.0417912	NA	0	0	S02dflv3_1_5 vs S02_1_5	N-acetylmuramic acid 6-phosphate etherase (MurNAc-6-P etherase) (EC 4.2.1.126) (N-acetylmuramic acid 6-phosphate hydrolase) (N-acetylmuramic acid 6-phosphate lyase)	hypothetical protein	Hypothetical
sll0862	0	#N/A	-0.699579	0.1358	-5.15154	17	7.99022e-05	0.00054525	NA	0.0535714	0.0535714	S02dflv3_1_5 vs S02_1_5	Sll0862 protein	hypothetical protein	Hypothetical
sll0867	0	#N/A	0.48375	0.219478	2.20409	17	0.0415883	0.0879207	NA	0	0	S02dflv3_1_5 vs S02_1_5	Sll0867 protein	hypothetical protein	Hypothetical
sll0872	0	#N/A	0.456703	0.284133	1.60736	17	0.126389	0.217451	NA	0.339286	0.339286	S02dflv3_1_5 vs S02_1_5	Sll0872 protein	unknown protein	Unknown
sll0873	0	napC	-0.0966097	0.0990639	-0.975226	17	0.343122	0.469699	NA	0	0	S02dflv3_1_5 vs S02_1_5	Carboxynorspermidine decarboxylase	carboxynorspermidine decarboxylase	Other categories
sll0875	0	#N/A	-0.147382	0.164734	-0.894663	17	0.38346	0.509602	NA	0.047619	0.047619	S02dflv3_1_5 vs S02_1_5	Uncharacterized membrane protein sll0875	hypothetical protein	Hypothetical
sll0877	0	#N/A	0.0608957	0.0750279	0.811641	17	0.428217	0.552595	NA	0	0	S02dflv3_1_5 vs S02_1_5	Sll0877 protein	hypothetical protein	Hypothetical
sll0886	0	#N/A	-0.686733	0.11365	-6.0425	17	1.31892e-05	0.00013425	NA	0	0	S02dflv3_1_5 vs S02_1_5	Sll0886 protein	hypothetical protein	Hypothetical
sll0887	0	#N/A	-0.514351	0.489125	-1.05157	17	0.307714	0.430725	NA	0	0	S02dflv3_1_5 vs S02_1_5	Sll0887 protein	putative modulator of DNA gyrase; PmbA homolog	DNA replication, restriction, modification, recombination, and repair
sll0888	0	#N/A	0.0251583	0.206583	0.121783	17	0.904499	0.937427	NA	0.0357143	0.0357143	S02dflv3_1_5 vs S02_1_5	Sll0888 protein	hypothetical protein	Hypothetical
sll0891	TCA/Glycolate metabolism	citH, ldh, mdh	-0.456642	0.122043	-3.74166	17	0.00162407	0.00628527	NA	0	0	S02dflv3_1_5 vs S02_1_5	Malate dehydrogenase (EC 1.1.1.37)	malate dehydrogenase	Energy metabolism
sll0895	0	cysQ, amtA	0.287305	0.204124	1.4075	17	0.177301	0.281887	NA	0	0	S02dflv3_1_5 vs S02_1_5	Ammonium transport protein	CysQ protein homolog	Transport and binding proteins
sll0897	0	dnaJ, dnaJ1, dnaJ4	-0.257431	0.0720746	-3.57173	17	0.00234868	0.00857448	NA	0	0	S02dflv3_1_5 vs S02_1_5	Chaperone protein DnaJ 1	DnaJ protein, heat shock protein 40, molecular chaperone	Cellular processes
sll0898	0	#N/A	0.290113	0.246852	1.17525	17	0.256094	0.377817	NA	0.0714286	0.0714286	S02dflv3_1_5 vs S02_1_5	Small ribosomal subunit biogenesis GTPase RsgA (EC 3.6.1.-)	hypothetical protein	Hypothetical
sll0899	0	glmU	0.286908	0.153489	1.86925	17	0.0789159	0.149	NA	0	0	S02dflv3_1_5 vs S02_1_5	Bifunctional protein GlmU [Includes: UDP-N-acetylglucosamine pyrophosphorylase (EC 2.7.7.23) (N-acetylglucosamine-1-phosphate uridyltransferase); Glucosamine-1-phosphate N-acetyltransferase (EC 2.3.1.157)]	UDP-N-acetylglucosamine pyrophosphorylase	Cell envelope
sll0900	0	hisG	0.397908	0.109781	3.62455	17	0.00209428	0.00790016	NA	0.0178571	0.0178571	S02dflv3_1_5 vs S02_1_5	ATP phosphoribosyltransferase (ATP-PRT) (ATP-PRTase) (EC 2.4.2.17)	ATP phosphoribosyltransferase	Amino acid biosynthesis
sll0901	0	ade6, purE	-0.190084	0.0758173	-2.50713	17	0.0226152	0.0533053	NA	0	0	S02dflv3_1_5 vs S02_1_5	N5-carboxyaminoimidazole ribonucleotide mutase (N5-CAIR mutase) (EC 5.4.99.18) (5-(carboxyamino)imidazole ribonucleotide mutase)	phosphoribosylaminoimidazole carboxylase	Purines, pyrimidines, nucleosides, and nucleotides
sll0902	0	argF	-0.483073	0.0770033	-6.27341	17	8.40867e-06	9.45716e-05	NA	0	0	S02dflv3_1_5 vs S02_1_5	Ornithine carbamoyltransferase (OTCase) (EC 2.1.3.3)	ornithine carbamoyltransferase	Amino acid biosynthesis
sll0911	0	#N/A	0.176386	0.492979	0.357797	17	0.724899	0.80733	NA	0	0	S02dflv3_1_5 vs S02_1_5	Sll0911 protein	unknown protein	Unknown
sll0912	0	#N/A	0.369268	0.0606016	6.09337	17	1.19366e-05	0.000124277	NA	0	0	S02dflv3_1_5 vs S02_1_5	ABC transporter	ABC transporter ATP binding protein	Transport and binding proteins
sll0915	0	pqqE	-0.426133	0.119149	-3.57647	17	0.00232462	0.00852204	NA	0	0	S02dflv3_1_5 vs S02_1_5	Protease	periplasmic protease	Other categories
sll0920	Pyruvate metab/PII reg.	ppc, PEPC	0.329384	0.0784419	4.19908	17	0.000602824	0.0027322	NA	0	0	S02dflv3_1_5 vs S02_1_5	Phosphoenolpyruvate carboxylase (PEPC) (PEPCase) (EC 4.1.1.31)	phosphoenolpyruvate carboxylase<PEP carboxylase	Energy metabolism/ CO2 fix. anaplerotic pathway
sll0921	0	ssp1, rre25	0.518326	0.108078	4.79585	17	0.000168331	0.00100888	NA	0	0	S02dflv3_1_5 vs S02_1_5	NarL subfamily	two-component response regulator NarL subfamily	Regulatory functions
sll0923	0	epsB	-0.0767581	0.183812	-0.41759	17	0.681473	0.770251	NA	0.012987	0.012987	S02dflv3_1_5 vs S02_1_5	Exopolysaccharide export protein	unknown protein	Unknown
sll0925	0	#N/A	0.0452926	0.103875	0.436031	17	0.668301	0.761028	NA	0.0238095	0.0238095	S02dflv3_1_5 vs S02_1_5	Uncharacterized protein sll0925	hypothetical protein	Hypothetical
sll0927	0	metX	-0.276341	0.0819749	-3.37105	17	0.00362806	0.0118465	NA	0	0	S02dflv3_1_5 vs S02_1_5	S-adenosylmethionine synthase (AdoMet synthase) (EC 2.5.1.6) (MAT) (Methionine adenosyltransferase)	S-adenosylmethionine synthetase	Translation
sll0928	PBS	apcD	-0.941823	0.115827	-8.13129	17	2.9223e-07	6.65554e-06	NA	0	0	S02dflv3_1_5 vs S02_1_5	Allophycocyanin subunit alpha-B	allophycocyanin-B	Photosynthesis and respiration
sll0931	0	#N/A	0.385374	0.238757	1.61409	17	0.124916	0.215527	NA	0	0	S02dflv3_1_5 vs S02_1_5	Sll0931 protein	hypothetical protein	Hypothetical
sll0933	PSII assembly factor	PAM68	-0.0994142	0.0964373	-1.03087	17	0.317046	0.439953	NA	0	0	S02dflv3_1_5 vs S02_1_5	Sll0933 protein	hypothetical protein/homolog of the PSII assembly factor PAM68 in Arabidopsis	Photosynthesis and respiration/ Hypothetical
sll0934	CCM	ccmA	0.169578	0.157926	1.07378	17	0.297927	0.420142	NA	0	0	S02dflv3_1_5 vs S02_1_5	Carboxysome formation protein	carboxysome formation protein CcmA	Photosynthesis and respiration
sll0936	0	#N/A	-0.256694	0.0875744	-2.93115	17	0.00932543	0.0259121	NA	0	0	S02dflv3_1_5 vs S02_1_5	Uncharacterized protein sll0936	putative oxidoreductase	Other categories
sll0944	PII reg	PirC	0.00397914	0.25986	0.0153126	17	0.987961	0.992187	NA	0	0	S02dflv3_1_5 vs S02_1_5	PII interacting regulator of carbon metabolism/Uncharacterized protein sll0944	Regulatory protein of PGAM (phosphoglycerate mutase)	Hypothetical
sll0945	Glycogen synthesis	glgA	0.159616	0.0934074	1.70881	17	0.105677	0.187482	NA	0	0	S02dflv3_1_5 vs S02_1_5	Glycogen synthase 1 (EC 2.4.1.21) (Starch [bacterial glycogen] synthase 1)	glycogen synthase	Central intermediary metabolism
sll0947	0	lrtA	-0.0422477	0.143266	-0.294889	17	0.77165	0.843399	NA	0	0	S02dflv3_1_5 vs S02_1_5	Ribosome hibernation promotion factor (HPF) (Light-repressed protein A)	light repressed protein A homolog	Other categories
sll0981	0	#N/A	0.0524552	0.0998737	0.525216	17	0.606216	0.713979	NA	0	0	S02dflv3_1_5 vs S02_1_5	Sll0981 protein	unknown protein	Unknown
sll0982	0	#N/A	-0.827262	0.127986	-6.4637	17	5.83412e-06	7.08651e-05	NA	0	0	S02dflv3_1_5 vs S02_1_5	Uncharacterized thylakoid-associated protein sll0982	unknown protein	Unknown
sll0990	0	#N/A	-0.507048	0.0774673	-6.54532	17	4.99497e-06	6.19105e-05	NA	0	0	S02dflv3_1_5 vs S02_1_5	S-(hydroxymethyl)glutathione dehydrogenase (EC 1.1.1.284) (Alcohol dehydrogenase class-3) (EC 1.1.1.1) (Alcohol dehydrogenase class-III) (Glutathione-dependent formaldehyde dehydrogenase) (FALDH) (FDH) (GSH-FDH) (EC 1.1.1.-)	glutathione-dependent formaldehyde dehydrogenase	Other categories
sll0994	0	#N/A	0.423446	0.161073	2.62892	17	0.0175942	0.0434371	NA	0	0	S02dflv3_1_5 vs S02_1_5	Sll0994 protein	hypothetical protein	Hypothetical
sll0995	0	#N/A	-0.393279	0.105112	-3.74154	17	0.0016245	0.00628527	NA	0	0	S02dflv3_1_5 vs S02_1_5	Sll0995 protein	hypothetical protein	Hypothetical
sll0997	0	#N/A	-1.50938	0.446041	-3.38394	17	0.00352826	0.0116116	NA	0.339286	0.339286	S02dflv3_1_5 vs S02_1_5	Probable thylakoid lumen protein sll0997	hypothetical protein	Hypothetical
sll0998	CCM	rbcR, ycf30, lysR	0.0148419	0.0915165	0.162177	17	0.873079	0.914749	NA	0	0	S02dflv3_1_5 vs S02_1_5	Probable RuBisCO transcriptional regulator	LysR family transcriptional regulator	Regulatory functions
sll1002	0	ycf22	-0.0182431	0.117169	-0.155699	17	0.878104	0.917049	NA	0	0	S02dflv3_1_5 vs S02_1_5	Ycf22 protein	hypothetical protein YCF22	Hypothetical
sll1004	Carotenoid Biosynthesis	cruG	-0.241402	0.10109	-2.38798	17	0.0288179	0.0655508	NA	0.025974	0.025974	S02dflv3_1_5 vs S02_1_5	Sll1004 protein	hypothetical protein	Hypothetical
sll1018	0	pyrC	-0.325868	0.168831	-1.93014	17	0.0704462	0.136256	NA	0.0357143	0.0357143	S02dflv3_1_5 vs S02_1_5	Probable dihydroorotase-like protein (Aspartate carbamoyltransferase 42 kDa non-catalytic chain)	dihydroorotase	Purines, pyrimidines, nucleosides, and nucleotides
sll1020	0	#N/A	0.765196	0.224459	3.40908	17	0.00334149	0.0111213	NA	0.0428571	0.0428571	S02dflv3_1_5 vs S02_1_5	Sll1020 protein	probable glycosyltransferase	Other categories
sll1021	0	#N/A	0.252762	0.181066	1.39597	17	0.18069	0.28553	NA	0	0	S02dflv3_1_5 vs S02_1_5	Uncharacterized protein sll1021	hypothetical protein	Hypothetical
sll1023	TCA	sucC	-0.00289709	0.102986	-0.028131	17	0.977885	0.986694	NA	0	0	S02dflv3_1_5 vs S02_1_5	Succinate--CoA ligase	succinyl-CoA synthetase beta chain	Energy metabolism
sll1025	0	#N/A	-0.187616	0.0605624	-3.0979	17	0.00653392	0.019326	NA	0.0238095	0.0238095	S02dflv3_1_5 vs S02_1_5	Sll1025 protein	hypothetical protein	Hypothetical
sll1027	GS-GoGAt	gltD	0.0369678	0.116681	0.316828	17	0.755231	0.830937	NA	0	0	S02dflv3_1_5 vs S02_1_5	NADH-glutamate synthase small subunit	NADH-dependent glutamate synthase small subunit	Amino acid biosynthesis
sll1028	CCM	ccmK, ccmK2	-0.112107	0.179874	-0.623253	17	0.54139	0.657171	NA	0	0	S02dflv3_1_5 vs S02_1_5	Carbon dioxide-concentrating mechanism protein CcmK homolog 2	carbon dioxide concentrating mechanism protein CcmK	Photosynthesis and respiration
sll1029	CCM	ccmK, ccmK1	0.00823604	0.165508	0.0497621	17	0.960892	0.97426	NA	0	0	S02dflv3_1_5 vs S02_1_5	Carbon dioxide-concentrating mechanism protein CcmK homolog 1	carbon dioxide concentrating mechanism protein CcmK	Photosynthesis and respiration
sll1030	CCM	ccmL	0.473257	0.550854	0.859134	17	0.402219	0.528366	NA	0.0892857	0.0892857	S02dflv3_1_5 vs S02_1_5	Carbon dioxide concentrating mechanism protein CcmL	carbon dioxide concentrating mechanism protein CcmL, putative carboxysome assembly protein	Photosynthesis and respiration
sll1031	CCM	ccmM	-0.590588	0.118767	-4.97266	17	0.000116034	0.000749692	NA	0	0	S02dflv3_1_5 vs S02_1_5	Carbon dioxide concentrating mechanism protein CcmM	carbon dioxide concentrating mechanism protein CcmM, putative carboxysome structural protein	Photosynthesis and respiration
sll1032	CCM	ccmN	0.293136	0.162038	1.80906	17	0.0881607	0.162415	NA	0	0	S02dflv3_1_5 vs S02_1_5	CcmN protein	carbon dioxide concentrating mechanism protein CcmN, putative carboxysome assembly protein	Photosynthesis and respiration/Other categories
sll1033	0	#N/A	0.363804	0.103809	3.50454	17	0.00271716	0.00956795	NA	0	0	S02dflv3_1_5 vs S02_1_5	Sll1033 protein	probable protein phosphatase	Other categories
sll1035	0	upp, uraP	-0.263943	0.0763253	-3.45814	17	0.00300467	0.0102814	NA	0.0833333	0.0833333	S02dflv3_1_5 vs S02_1_5	Uracil phosphoribosyltransferase (EC 2.4.2.9) (UMP pyrophosphorylase) (UPRTase)	uracil phosphoribosyltransferase	Purines, pyrimidines, nucleosides, and nucleotides
sll1037	0	#N/A	0.0980496	0.110491	0.887396	17	0.387248	0.513513	NA	0.012987	0.012987	S02dflv3_1_5 vs S02_1_5	Sll1037 protein	unknown protein	Unknown
sll1039	0	#N/A	-0.0750671	0.127062	-0.59079	17	0.562434	0.678388	NA	0	0	S02dflv3_1_5 vs S02_1_5	Sll1039 protein	hypothetical protein	Hypothetical
sll1040	0	#N/A	-0.61509	0.418991	-1.46803	17	0.160356	0.261025	NA	0.0178571	0.0178571	S02dflv3_1_5 vs S02_1_5	Sll1040 protein	unknown protein	Unknown
sll1041	0	#N/A	0.0210962	0.122882	0.171678	17	0.865718	0.910703	NA	0	0	S02dflv3_1_5 vs S02_1_5	ABC transporter	similar to sulfate transport ATP-binding protein CysA	Transport and binding proteins
sll1043	0	pnp	-0.233217	0.0987998	-2.3605	17	0.0304596	0.0681786	NA	0	0	S02dflv3_1_5 vs S02_1_5	Polyribonucleotide nucleotidyltransferase (EC 2.7.7.8) (Polynucleotide phosphorylase) (PNPase)	polyribonucleotide nucleotidyltransferase	Transcription
sll1045	0	mutT	0.914365	0.0933377	9.79631	17	2.09161e-08	8.66117e-07	NA	0	0	S02dflv3_1_5 vs S02_1_5	Mutator MutT protein	mutator MutT protein	DNA replication, restriction, modification, recombination, and repair
sll1049	0	#N/A	-0.27993	0.0895753	-3.12507	17	0.00616409	0.0183513	NA	0.0142857	0.0142857	S02dflv3_1_5 vs S02_1_5	Sll1049 protein	hypothetical protein	Hypothetical
sll1051	PBS	cpcF	0.559191	0.092662	6.03474	17	1.33919e-05	0.000135556	NA	0	0	S02dflv3_1_5 vs S02_1_5	Phycocyanin alpha phycocyanobilin lyase CpcF	phycocyanin alpha-subunit phycocyanobilin lyase	Photosynthesis and respiration
sll1053	0	#N/A	0.0624352	0.164529	0.379479	17	0.709031	0.794987	NA	0	0	S02dflv3_1_5 vs S02_1_5	Sll1053 protein	hypothetical protein	Hypothetical
sll1054	0	#N/A	0.228645	0.115732	1.97565	17	0.0646575	0.126269	NA	0	0	S02dflv3_1_5 vs S02_1_5	Sll1054 protein	hypothetical protein	Hypothetical
sll1056	0	purL, purI	0.231284	0.104535	2.21251	17	0.0409046	0.0870657	NA	0	0	S02dflv3_1_5 vs S02_1_5	Phosphoribosylformylglycinamidine synthase subunit PurL (FGAM synthase) (EC 6.3.5.3) (Formylglycinamide ribonucleotide amidotransferase subunit II) (FGAR amidotransferase II) (FGAR-AT II) (Glutamine amidotransferase PurL) (Phosphoribosylformylglycinamidine synthase subunit II)	phosphoribosylformyl glycinamidine synthetase II	Purines, pyrimidines, nucleosides, and nucleotides
sll1058	0	dapB	-0.452954	0.0511546	-8.85461	17	8.92497e-08	2.71021e-06	NA	0	0	S02dflv3_1_5 vs S02_1_5	4-hydroxy-tetrahydrodipicolinate reductase (HTPA reductase) (EC 1.17.1.8)	dihydrodipicolinate reductase	Amino acid biosynthesis
sll1059	0	adk	-0.199755	0.132502	-1.50757	17	0.150023	0.249628	NA	0	0	S02dflv3_1_5 vs S02_1_5	Adenylate kinase 2 (AK 2) (EC 2.7.4.3) (ATP-AMP transphosphorylase 2) (ATP:AMP phosphotransferase 2) (Adenylate monophosphate kinase 2)	adenylate kinase	Purines, pyrimidines, nucleosides, and nucleotides
sll1060	0	#N/A	-0.680194	0.110984	-6.12873	17	1.11391e-05	0.000117315	NA	0	0	S02dflv3_1_5 vs S02_1_5	UPF0182 protein sll1060	hypothetical protein	Hypothetical
sll1062	0	#N/A	0.32451	0.116173	2.79333	17	0.0124793	0.0330965	NA	0.012987	0.012987	S02dflv3_1_5 vs S02_1_5	Sll1062 protein	unknown protein	Unknown
sll1064	0	#N/A	-0.0343077	0.174339	-0.196788	17	0.846327	0.896516	NA	0.0238095	0.0238095	S02dflv3_1_5 vs S02_1_5	Sll1064 protein	hypothetical protein	Hypothetical
sll1069	0	fabF, fabJ	0.151932	0.0724823	2.09613	17	0.0513432	0.103941	NA	0	0	S02dflv3_1_5 vs S02_1_5	3-oxoacyl-[acyl-carrier-protein] synthase 2 (EC 2.3.1.179) (3-oxoacyl-[acyl-carrier-protein] synthase II) (Beta-ketoacyl-ACP synthase II) (KAS II)	3-oxoacyl-[acyl-carrier-protein] synthase II	Fatty acid, phospholipid and sterol metabolism
sll1070	OPP	tktA	-0.470911	0.0679408	-6.9312	17	2.42683e-06	3.53735e-05	NA	0	0	S02dflv3_1_5 vs S02_1_5	Transketolase (EC 2.2.1.1)	transketolase	Energy metabolism
sll1071	0	#N/A	-0.629358	0.0842942	-7.46621	17	9.22399e-07	1.60058e-05	NA	0	0	S02dflv3_1_5 vs S02_1_5	Sll1071 protein	hypothetical protein	Hypothetical
sll1072	0	#N/A	-0.819829	0.187447	-4.37366	17	0.000413941	0.0020663	NA	0.122449	0.122449	S02dflv3_1_5 vs S02_1_5	Sll1072 protein	hypothetical protein	Hypothetical
sll1074	0	leuS	0.310349	0.0952433	3.25849	17	0.00462641	0.0144834	NA	0	0	S02dflv3_1_5 vs S02_1_5	Leucine--tRNA ligase (EC 6.1.1.4) (Leucyl-tRNA synthetase) (LeuRS)	leucyl-tRNA synthetase	Translation
sll1076	Zn transport	ziaA, pacL	-0.237841	0.147518	-1.61228	17	0.125309	0.216001	NA	0.122449	0.122449	S02dflv3_1_5 vs S02_1_5	Zinc exporter	cation-transporting ATPase PacL	Transport and binding proteins
sll1084	0	#N/A	0.125909	0.416623	0.302214	17	0.766155	0.840924	NA	0	0	S02dflv3_1_5 vs S02_1_5	Sll1084 protein	hypothetical protein	Hypothetical
sll1089	0	#N/A	1.35974	0.724158	1.87768	17	0.0776914	0.147408	NA	0.116883	0.116883	S02dflv3_1_5 vs S02_1_5	Sll1089 protein	periplasmic protein, function unknown	Unknown
sll1091	Chl biosynthesis	chlP	-0.671015	0.20212	-3.31989	17	0.00405227	0.0129987	NA	0	0	S02dflv3_1_5 vs S02_1_5	Geranylgeranyl diphosphate reductase (EC 1.3.1.83) (Geranylgeranyl reductase)	geranylgeranyl hydrogenase	Biosynthesis of cofactors, prosthetic groups, and carriers
sll1096	0	rps12, rpsL, rps	0.363244	0.0963435	3.7703	17	0.00152614	0.00601868	NA	0.025974	0.025974	S02dflv3_1_5 vs S02_1_5	30S ribosomal protein S12	30S ribosomal protein S12	Translation
sll1097	0	rps7, rpsG, rps	0.461724	0.123554	3.73703	17	0.00164049	0.00633258	NA	0	0	S02dflv3_1_5 vs S02_1_5	30S ribosomal protein S7	30S ribosomal protein S7	Translation
sll1098	0	fus, fusB, fusA	0.447966	0.100833	4.44264	17	0.000357001	0.00185844	NA	0.0238095	0.0238095	S02dflv3_1_5 vs S02_1_5	Elongation factor G 2 (EF-G 2)	elongation factor EF-G	Translation
sll1099	0	tufA, tuf	-0.0974157	0.118452	-0.822406	17	0.422232	0.54842	NA	0	0	S02dflv3_1_5 vs S02_1_5	Elongation factor Tu (EF-Tu)	elongation factor Tu	Translation
sll1101	0	rps10, rpsJ, rps	0.303044	0.0718237	4.21927	17	0.000577126	0.00264777	NA	0	0	S02dflv3_1_5 vs S02_1_5	30S ribosomal protein S10	30S ribosomal protein S10	Translation
sll1106	0	#N/A	-0.331231	0.112477	-2.94488	17	0.00905735	0.0252332	NA	0	0	S02dflv3_1_5 vs S02_1_5	Sll1106 protein	hypothetical protein	Hypothetical
sll1107	0	#N/A	0.0302309	0.299841	0.100823	17	0.920871	0.950071	NA	0.163265	0.163265	S02dflv3_1_5 vs S02_1_5	Sll1107 protein	type IV pilus biogenesis protein PilI homolog	Cellular processes
sll1108	0	surE	0.371209	0.14442	2.57035	17	0.0198597	0.0478629	NA	0	0	S02dflv3_1_5 vs S02_1_5	5'-nucleotidase SurE (EC 3.1.3.5) (Nucleoside 5'-monophosphate phosphohydrolase)	stationary-phase survival protein SurE homolog	Other categories
sll1109	0	#N/A	0.344786	0.368434	0.935817	17	0.362472	0.488118	NA	0.103896	0.103896	S02dflv3_1_5 vs S02_1_5	Sll1109 protein	hypothetical protein	Hypothetical
sll1110	0	prfA, sueB	0.232308	0.0630801	3.68275	17	0.00184568	0.0070352	NA	0	0	S02dflv3_1_5 vs S02_1_5	Peptide chain release factor 1 (RF-1)	peptide chain release factor 1	Translation
sll1118	0	#N/A	0.0370585	0.149311	0.248197	17	0.806955	0.868442	NA	0	0	S02dflv3_1_5 vs S02_1_5	UPF0145 protein sll118	hypothetical protein	Hypothetical
sll1120	0	#N/A	0.113545	0.102625	1.10642	17	0.283958	0.405579	NA	0	0	S02dflv3_1_5 vs S02_1_5	Chromosome partition protein Smc	chromosome segregation protein SMC1	Translation
sll1123	0	#N/A	-0.677046	0.110693	-6.11641	17	1.14107e-05	0.000119484	NA	0.0535714	0.0535714	S02dflv3_1_5 vs S02_1_5	Sll1123 protein	hypothetical protein	Hypothetical
sll1124	Hik	plpA, hik3	0.437759	0.124994	3.50225	17	0.0027307	0.00956795	NA	0	0	S02dflv3_1_5 vs S02_1_5	Sensory transduction histidine kinase	two-component sensor histidine kinase, phytochrome-like protein	Regulatory functions
sll1127	Phylloquinone biosynthesis	menB	-0.126323	0.10853	-1.16395	17	0.26052	0.38238	NA	0	0	S02dflv3_1_5 vs S02_1_5	1,4-dihydroxy-2-naphthoyl-CoA synthase (DHNA-CoA synthase) (EC 4.1.3.36)	1,4-dihydroxy-2-naphthoate synthase	Biosynthesis of cofactors, prosthetic groups, and carriers
sll1130	0	#N/A	-0.180155	0.145854	-1.23518	17	0.233564	0.352307	NA	0	0	S02dflv3_1_5 vs S02_1_5	Sll1130 protein	unknown protein	Unknown
sll1135	0	ahp	1.05474	0.77571	1.35971	17	0.191684	0.300299	NA	0.371429	0.371429	S02dflv3_1_5 vs S02_1_5	Sll1135 protein	unknown protein	Unknown
sll1143	0	uvrD, mutU	0.276871	0.109759	2.52253	17	0.0219124	0.0519172	NA	0	0	S02dflv3_1_5 vs S02_1_5	ATP-dependent DNA helicase (EC 3.6.4.12)	ATP-dependent helicase PcrA	DNA replication, restriction, modification, recombination, and repair
sll1144	0	#N/A	-0.137566	0.105774	-1.30057	17	0.210762	0.323784	NA	0	0	S02dflv3_1_5 vs S02_1_5	Ribosomal RNA small subunit methyltransferase H (EC 2.1.1.199) (16S rRNA m(4)C1402 methyltransferase) (rRNA (cytosine-N(4)-)-methyltransferase RsmH)	hypothetical protein	Hypothetical
sll1147	Hik	hik2	-0.592226	0.19391	-3.05412	17	0.00717567	0.0207525	NA	0	0	S02dflv3_1_5 vs S02_1_5	Uncharacterized protein sll1147	glutathione S-transferase	Biosynthesis of cofactors, prosthetic groups, and carriers
sll1151	0	#N/A	-0.169382	0.101295	-1.67217	17	0.112793	0.196472	NA	0	0	S02dflv3_1_5 vs S02_1_5	Sll1151 protein	unknown protein	Unknown
sll1165	0	mutS, fdv	0.858341	0.125899	6.81768	17	2.99466e-06	4.13757e-05	NA	0.0119048	0.0119048	S02dflv3_1_5 vs S02_1_5	DNA mismatch repair protein MutS	DNA mismatch repair protein	DNA replication, restriction, modification, recombination, and repair
sll1172	0	thrC	-0.0837352	0.0984483	-0.85055	17	0.40684	0.533667	NA	0	0	S02dflv3_1_5 vs S02_1_5	Threonine synthase (TS) (EC 4.2.3.1)	threonine synthase	Amino acid biosynthesis
sll1173	0	#N/A	0.0804672	0.170157	0.472901	17	0.642299	0.742242	NA	0.107143	0.107143	S02dflv3_1_5 vs S02_1_5	Sll1173 protein	hypothetical protein	Hypothetical
sll1178	0	#N/A	0.565148	0.0715037	7.90375	17	4.30216e-07	9.11457e-06	NA	0	0	S02dflv3_1_5 vs S02_1_5	Uncharacterized protein sll1178	probable carbamoyl transferase	Energy metabolism
sll1180	0	hlyB	1.24114	0.148422	8.36228	17	1.98678e-07	4.89177e-06	NA	0.0225564	0.0225564	S02dflv3_1_5 vs S02_1_5	HlyB family	toxin secretion ABC transporter ATP-binding protein	Transport and binding proteins
sll1184	0	ho1	-0.41013	0.148857	-2.7552	17	0.0135198	0.0355455	NA	0	0	S02dflv3_1_5 vs S02_1_5	Heme oxygenase 1 (EC 1.14.14.18)	heme oxygenase	Biosynthesis of cofactors, prosthetic groups, and carriers
sll1185	heme synthesis	hemF	0.747558	0.0833374	8.97025	17	7.42721e-08	2.45886e-06	NA	0	0	S02dflv3_1_5 vs S02_1_5	Oxygen-dependent coproporphyrinogen-III oxidase (CPO) (Coprogen oxidase) (Coproporphyrinogenase) (EC 1.3.3.3)	coproporphyrinogen III oxidase, aerobic (oxygen-dependent)	Biosynthesis of cofactors, prosthetic groups, and carriers
sll1186	0	#N/A	0.239888	0.0723305	3.31655	17	0.0040816	0.0130468	NA	0	0	S02dflv3_1_5 vs S02_1_5	Sll1186 protein	hypothetical protein	Hypothetical
sll1187	0	umpA, lgt	-0.558222	0.0826488	-6.75415	17	3.37116e-06	4.54981e-05	NA	0.0714286	0.0714286	S02dflv3_1_5 vs S02_1_5	Prolipoprotein diacylglyceryl transferase (EC 2.4.99.-)	prolipoprotein diacylglyceryl transferase	Cell envelope
sll1188	0	#N/A	0.00785412	0.136067	0.0577226	17	0.954643	0.972252	NA	0	0	S02dflv3_1_5 vs S02_1_5	Sll1188 protein	hypothetical protein	Hypothetical
sll1189	Glycolate metabolism	glcE	-0.169001	0.183588	-0.920546	17	0.370167	0.49555	NA	0.142857	0.142857	S02dflv3_1_5 vs S02_1_5	Glycolate oxidase subunit GlcE	glycolate oxidase subunit GlcE	Energy metabolism
sll1193	0	#N/A	-0.340944	0.68505	-0.497692	17	0.625077	0.730058	NA	0.107143	0.107143	S02dflv3_1_5 vs S02_1_5	Sll1193 protein	hypothetical protein	Hypothetical
sll1194	PSII	psbU	-0.535494	0.0785977	-6.8131	17	3.02029e-06	4.13757e-05	NA	0	0	S02dflv3_1_5 vs S02_1_5	Photosystem II 12 kDa extrinsic protein (PS II complex 12 kDa extrinsic protein) (PSII-U)	photosystem II 12 kDa extrinsic protein	Photosynthesis and respiration
sll1196	EMP pathway	pfkA, pfkB1	0.515529	0.194389	2.65205	17	0.016769	0.0419687	NA	0	0	S02dflv3_1_5 vs S02_1_5	ATP-dependent 6-phosphofructokinase 1 (ATP-PFK 1) (Phosphofructokinase 1) (EC 2.7.1.11) (Phosphohexokinase 1)	phosphofructokinase	Energy metabolism
sll1209	0	ligA, lig	0.294756	0.0638786	4.61431	17	0.000247402	0.00138272	NA	0	0	S02dflv3_1_5 vs S02_1_5	DNA ligase (EC 6.5.1.2) (Polydeoxyribonucleotide synthase [NAD(+)])	DNA ligase	DNA replication, restriction, modification, recombination, and repair
sll1212	0	rfbD, gmd	0.0777216	0.0786887	0.98771	17	0.337145	0.462908	NA	0	0	S02dflv3_1_5 vs S02_1_5	GDP-mannose 4,6-dehydratase (EC 4.2.1.47) (GDP-D-mannose dehydratase)	GDP-mannose 4,6-dehydratase	Energy metabolism
sll1213	0	wcaG	0.0462333	0.0640468	0.721867	17	0.480188	0.601308	NA	0	0	S02dflv3_1_5 vs S02_1_5	GDP-L-fucose synthase (EC 1.1.1.271) (GDP-4-keto-6-deoxy-D-mannose-3,5-epimerase-4-reductase)	GDP-fucose synthetase	Cell envelope
sll1214	Chl biosynthesis	chlAI	-0.295133	0.173557	-1.7005	17	0.107257	0.18973	NA	0	0	S02dflv3_1_5 vs S02_1_5	Magnesium-protoporphyrin IX monomethyl ester [oxidative] cyclase 1 (Mg-protoporphyrin IX monomethyl ester oxidative cyclase 1) (EC 1.14.13.81)	hypothetical protein YCF59	Biosynthesis of cofactors/Hypothetical
sll1217	0	#N/A	-0.340541	0.100855	-3.37654	17	0.00358521	0.0117276	NA	0	0	S02dflv3_1_5 vs S02_1_5	Sll1217 protein	unknown protein	Unknown
sll1218	0	ycf39	-0.235533	0.118515	-1.98736	17	0.0632388	0.12436	NA	0	0	S02dflv3_1_5 vs S02_1_5	Ycf39 protein	hypothetical protein YCF39	Hypothetical
sll1220	Hydrogenase	hoxE	0.00403585	0.158947	0.0253912	17	0.980039	0.987627	NA	0	0	S02dflv3_1_5 vs S02_1_5	Potential NAD-reducing hydrogenase subunit	putative diaphorase subunit of the bidirectional hydrogenase	Regulatory functions/Other categories
sll1221	Hydrogenase	hoxF	-0.28021	0.133163	-2.10427	17	0.0505404	0.102773	NA	0.012987	0.012987	S02dflv3_1_5 vs S02_1_5	Hydrogenase subunit	diaphorase subunit of the bidirectional hydrogenase	Regulatory functions/Other categories
sll1222	0	#N/A	-0.19182	0.0877622	-2.18568	17	0.0431214	0.090307	NA	0	0	S02dflv3_1_5 vs S02_1_5	Sll1222 protein	hypothetical protein	Hypothetical
sll1223	Hydrogenase	hoxU	0.0052259	0.218046	0.0239669	17	0.981158	0.988209	NA	0	0	S02dflv3_1_5 vs S02_1_5	Hydrogenase subunit	diaphorase subunit of the bidirectional hydrogenase	Regulatory functions/Other categories
sll1224	Hydrogenase	hoxY	-0.143565	0.203129	-0.706766	17	0.489287	0.608519	NA	0	0	S02dflv3_1_5 vs S02_1_5	Hydrogenase small subunit	hydrogenase subunit of the bidirectional hydrogenase	Regulatory functions/Other categories
sll1226	Hydrogenase	hoxH	-0.341406	0.136833	-2.49505	17	0.0231812	0.0544281	NA	0	0	S02dflv3_1_5 vs S02_1_5	Hydrogenase large subunit	hydrogenase subunit of the bidirectional hydrogenase	Regulatory functions/Other categories
sll1228	Hik	hik4	0.367823	0.119343	3.08205	17	0.00675942	0.0197683	NA	0.0816327	0.0816327	S02dflv3_1_5 vs S02_1_5	Hybrid sensory kinase	two-component hybrid sensor and regulator	Regulatory functions
sll1231	0	mtfB, gumH	0.152522	0.248074	0.614827	17	0.546811	0.662868	NA	0	0	S02dflv3_1_5 vs S02_1_5	Mannosyltransferase B	mannosyltransferase	Energy metabolism
sll1233	0	#N/A	-0.0115893	0.0809292	-0.143202	17	0.887814	0.924341	NA	0	0	S02dflv3_1_5 vs S02_1_5	Sll1233 protein	hypothetical protein	Hypothetical
sll1234	0	ahcY	-0.264283	0.111832	-2.36323	17	0.0302932	0.068057	NA	0	0	S02dflv3_1_5 vs S02_1_5	Adenosylhomocysteinase (EC 3.3.1.1) (S-adenosyl-L-homocysteine hydrolase) (AdoHcyase)	adenosylhomocysteinase	Energy metabolism
sll1236	0	#N/A	0.678726	0.264788	2.56328	17	0.0201513	0.0482466	NA	0.102041	0.102041	S02dflv3_1_5 vs S02_1_5	Sll1236 protein	unknown protein	Unknown
sll1239	0	#N/A	1.59797	0.156111	10.2361	17	1.09852e-08	5.13205e-07	NA	0	0	S02dflv3_1_5 vs S02_1_5	Sll1239 protein	unknown protein	Unknown
sll1241	0	#N/A	0.9712	0.908743	1.06873	17	0.300133	0.422598	NA	0.125	0.125	S02dflv3_1_5 vs S02_1_5	Sll1241 protein	unknown protein	Unknown
sll1242	0	ccr-1	-0.283529	0.212437	-1.33465	17	0.199592	0.310551	NA	0	0	S02dflv3_1_5 vs S02_1_5	Uncharacterized methyltransferase sll1242 (EC 2.1.1.-) (ORF N)	hypothetical protein	Hypothetical
sll1244	0	rplI, rpl9	0.564622	0.120608	4.68146	17	0.000214481	0.00121362	NA	0	0	S02dflv3_1_5 vs S02_1_5	50S ribosomal protein L9	50S ribosomal protein L9	Translation
sll1247	0	#N/A	0.334788	0.0811774	4.12415	17	0.000708731	0.00309666	NA	0.142857	0.142857	S02dflv3_1_5 vs S02_1_5	Uncharacterized protein sll1247	hypothetical protein	Hypothetical
sll1249	0	kcy, panC	0.565644	0.0899308	6.28976	17	8.14702e-06	9.27742e-05	NA	0.0119048	0.0119048	S02dflv3_1_5 vs S02_1_5	Bifunctional pantoate ligase/cytidylate kinase [Includes: Pantothenate synthetase (PS) (EC 6.3.2.1) (Pantoate--beta-alanine ligase) (Pantoate-activating enzyme); Cytidylate kinase (CK) (EC 2.7.4.25) (Cytidine monophosphate kinase) (CMP kinase)]	pantothenate synthetase/cytidylate kinase	Biosynthesis of cofactors, prosthetic groups, and carriers
sll1252	0	ylmH	-0.196687	0.117382	-1.67561	17	0.112108	0.19584	NA	0	0	S02dflv3_1_5 vs S02_1_5	Sll1252 protein	hypothetical protein	Hypothetical
sll1253	0	pcnB	-0.211097	0.143832	-1.46766	17	0.160454	0.261025	NA	0.0142857	0.0142857	S02dflv3_1_5 vs S02_1_5	PolyA polymerase	similar to polyA polymerase	Other categories
sll1254	0	#N/A	0.274736	0.38185	0.719486	17	0.481616	0.602682	NA	0.168831	0.168831	S02dflv3_1_5 vs S02_1_5	UPF0053 protein sll1254	hypothetical protein	Hypothetical
sll1258	0	dcd	0.854693	0.101341	8.43382	17	1.76541e-07	4.62097e-06	NA	0	0	S02dflv3_1_5 vs S02_1_5	Sll1258 protein	dCTP deaminase	Purines, pyrimidines, nucleosides, and nucleotides
sll1260	0	rps2, rpsB	0.396616	0.116992	3.39013	17	0.00348138	0.0114911	NA	0	0	S02dflv3_1_5 vs S02_1_5	30S ribosomal protein S2	30S ribosomal protein S2	Translation
sll1261	0	tsf	0.401325	0.112872	3.55557	17	0.00243249	0.00881113	NA	0	0	S02dflv3_1_5 vs S02_1_5	Elongation factor Ts (EF-Ts)	elongation factor TS	Translation
sll1262	NDH-1M	ndhN	1.5478	0.178462	8.673	17	1.19484e-07	3.45555e-06	NA	0	0	S02dflv3_1_5 vs S02_1_5	NAD(P)H-quinone oxidoreductase subunit N (EC 1.6.5.-) (NAD(P)H dehydrogenase I subunit N) (NDH-1 subunit N) (NDH-N)	NADH dehydrogenase subunit	Photosynthesis and respiration
sll1265	0	#N/A	0.243286	0.108713	2.23787	17	0.0389068	0.0839725	NA	0.0833333	0.0833333	S02dflv3_1_5 vs S02_1_5	Sll1265 protein	unknown protein	Unknown
sll1268	0	urf	-0.860654	0.159365	-5.40052	17	4.78247e-05	0.000361563	NA	0.0428571	0.0428571	S02dflv3_1_5 vs S02_1_5	Sll1268 protein	unknown protein	Unknown
sll1270	0	bgtB	0.15836	0.0661692	2.39325	17	0.0285127	0.0650906	NA	0	0	S02dflv3_1_5 vs S02_1_5	Glutamine-binding periplasmic protein/glutamine transport system permease protein	periplasmic substrate-binding and integral membrane protein of the ABC-type Bgt permease for basic amino acids and glutamine BgtB	Transport and binding proteins
sll1272	0	#N/A	0.493926	0.139494	3.54083	17	0.0025115	0.00899007	NA	0	0	S02dflv3_1_5 vs S02_1_5	Sll1272 protein	unknown protein	Unknown
sll1273	0	#N/A	0.777429	0.0869131	8.94491	17	7.73128e-08	2.45886e-06	NA	0	0	S02dflv3_1_5 vs S02_1_5	Sll1273 protein	unknown protein	Unknown
sll1275	Glycolisis common/pyruvate metabol.	pyk2, pk	0.247433	0.133566	1.85251	17	0.0813959	0.152833	NA	0	0	S02dflv3_1_5 vs S02_1_5	Pyruvate kinase 2 (PK 2) (EC 2.7.1.40)	pyruvate kinase 2	Energy metabolism
sll1276	0	#N/A	0.101118	0.600806	0.168304	17	0.86833	0.911662	NA	0.0357143	0.0357143	S02dflv3_1_5 vs S02_1_5	ABC transporter	ATP-binding protein of ABC transporter	Transport and binding proteins
sll1280	0	#N/A	0.459838	0.185466	2.47936	17	0.0239369	0.0559039	NA	0	0	S02dflv3_1_5 vs S02_1_5	Sll1280 protein	hypothetical protein	Hypothetical
sll1282	Riboflavin biosynthesis	ribH	-0.151241	0.171061	-0.884134	17	0.388957	0.515029	NA	0	0	S02dflv3_1_5 vs S02_1_5	6,7-dimethyl-8-ribityllumazine synthase (DMRL synthase) (LS) (Lumazine synthase) (EC 2.5.1.78)	riboflavin synthase beta subunit	Biosynthesis of cofactors, prosthetic groups, and carriers
sll1283	0	spoIID	0.0570983	0.313395	0.182193	17	0.857586	0.90581	NA	0.0408163	0.0408163	S02dflv3_1_5 vs S02_1_5	Sporulation protein SpoIID	similar to stage II sporulation protein D	Other categories
sll1284	0	#N/A	-0.355383	0.0758045	-4.68815	17	0.000211456	0.00120439	NA	0	0	S02dflv3_1_5 vs S02_1_5	Serine esterase	esterase	Other categories
sll1286	0	#N/A	0.680411	0.190391	3.57376	17	0.00233834	0.00855514	NA	0.22449	0.22449	S02dflv3_1_5 vs S02_1_5	Sll1286 protein	transcriptional regulator	Regulatory functions
sll1289	0	#N/A	-0.36407	0.147716	-2.46467	17	0.0246652	0.0573617	NA	0	0	S02dflv3_1_5 vs S02_1_5	Sll1289 protein	hypothetical protein	Hypothetical
sll1290	0	rnb	-0.091882	0.105461	-0.871243	17	0.395759	0.52176	NA	0	0	S02dflv3_1_5 vs S02_1_5	Uncharacterized ribonuclease sll1290 (EC 3.1.-.-)	probable ribonuclease II	Transcription
sll1291	0	taxP2, rre12	0.606251	0.126986	4.77415	17	0.00017623	0.00105271	NA	0	0	S02dflv3_1_5 vs S02_1_5	PatA subfamily	two-component response regulator PatA subfamily	Regulatory functions
sll1292	0	taxY2, rre11	0.788357	0.0797872	9.88075	17	1.8454e-08	7.81935e-07	NA	0	0	S02dflv3_1_5 vs S02_1_5	CheY subfamily	two-component response regulator CheY subfamily	Regulatory functions
sll1293	0	taxW2	1.44105	0.506875	2.84301	17	0.0112388	0.0302916	NA	0.0892857	0.0892857	S02dflv3_1_5 vs S02_1_5	Sll1293 protein	unknown protein	Unknown
sll1294	0	taxD2	0.37439	0.132924	2.81656	17	0.0118837	0.0318412	NA	0	0	S02dflv3_1_5 vs S02_1_5	PilJ protein	methyl-accepting chemotaxis protein	Cellular processes
sll1296	Hik	cheA, taxAY2, hik39	1.11833	0.720331	1.55252	17	0.138955	0.234639	NA	0.0142857	0.0142857	S02dflv3_1_5 vs S02_1_5	CheA like protein	two-component hybrid sensor and regulator	Regulatory functions
sll1298	0	clcD	-0.46848	0.124405	-3.76576	17	0.00154127	0.00605213	NA	0	0	S02dflv3_1_5 vs S02_1_5	Putative carboxymethylenebutenolidase (EC 3.1.1.45) (Dienelactone hydrolase) (DLH)	putative carboxymethylenebutenolidase	Other categories
sll1299	pyruvate metabol.	ackA	0.529776	0.184771	2.8672	17	0.010679	0.0290404	NA	0.1	0.1	S02dflv3_1_5 vs S02_1_5	Acetate kinase (EC 2.7.2.1) (Acetokinase)	acetate kinase	Energy metabolism
sll1300	0	#N/A	-0.0327401	0.149865	-0.218463	17	0.829669	0.884575	NA	0	0	S02dflv3_1_5 vs S02_1_5	tRNA (guanine-N(7)-)-methyltransferase (EC 2.1.1.33) (tRNA (guanine(46)-N(7))-methyltransferase) (tRNA(m7G46)-methyltransferase)	putative methyltransferase	Other categories
sll1304	0	#N/A	0.285986	0.133629	2.14015	17	0.0471367	0.0968242	NA	0	0	S02dflv3_1_5 vs S02_1_5	Probable ketose 3-epimerase (EC 5.1.3.-)	unknown protein	Unknown
sll1305	0	#N/A	-0.128732	0.0867104	-1.48462	17	0.15595	0.256137	NA	0	0	S02dflv3_1_5 vs S02_1_5	Sll1305 protein	probable hydrolase	Other categories
sll1306	0	#N/A	0.0795611	0.189968	0.418813	17	0.680597	0.769738	NA	0	0	S02dflv3_1_5 vs S02_1_5	Sll1306 protein	periplasmic protein, function unknown	Unknown
sll1307	0	#N/A	0.993171	0.322235	3.08213	17	0.00675832	0.0197683	NA	0.25974	0.25974	S02dflv3_1_5 vs S02_1_5	Sll1307 protein	periplasmic protein, function unknown	Hypothetical
sll1308	0	#N/A	0.670252	0.0829282	8.08232	17	3.17413e-07	7.05277e-06	NA	0	0	S02dflv3_1_5 vs S02_1_5	Sll1308 protein	probable oxidoreductase	Other categories
sll1314	0	dctP	1.78958	0.675159	2.65061	17	0.0168194	0.042037	NA	0.321429	0.321429	S02dflv3_1_5 vs S02_1_5	C4-dicarboxylase binding protein	putative C4-dicarboxylase binding protein, periplasmic protein	Hypothetical
sll1315	0	#N/A	0.0139599	0.173922	0.0802653	17	0.936964	0.960151	NA	0	0	S02dflv3_1_5 vs S02_1_5	Sll1315 protein	unknown protein	Unknown
sll1316	Cytb6f-?	petC1	-0.978022	0.0808977	-12.0896	17	8.97895e-10	8.97125e-08	NA	0	0	S02dflv3_1_5 vs S02_1_5	Cytochrome b6-f complex iron-sulfur subunit 2 (EC 1.10.9.1) (Plastohydroquinone:plastocyanin oxidoreductase iron-sulfur protein 2) (ISP 2) (RISP 2) (Rieske iron-sulfur protein 2)	cytochrome b6-f complex iron-sulfur subunit (Rieske iron sulfur protein)	Photosynthesis and respiration
sll1317	Cytb6f	petA	-0.976252	0.183914	-5.30819	17	5.78021e-05	0.000424659	NA	0	0	S02dflv3_1_5 vs S02_1_5	Cytochrome f	apocytochrome f, component of cytochrome b6/f complex	Photosynthesis and respiration
sll1322	ATP synthase	atpI, atpB	-0.151045	0.293789	-0.514128	17	0.613781	0.720583	NA	0	0	S02dflv3_1_5 vs S02_1_5	ATP synthase subunit a (ATP synthase F0 sector subunit a) (F-ATPase subunit 6)	ATP synthase A chain of CF(0)	Photosynthesis and respiration
sll1323	ATP synthase	atpG, atp	-0.238103	0.0789153	-3.0172	17	0.00776454	0.0221393	NA	0	0	S02dflv3_1_5 vs S02_1_5	ATP synthase subunit b' (ATP synthase F(0) sector subunit b') (ATPase subunit II) (F-type ATPase subunit b') (F-ATPase subunit b')	ATP synthase subunit b' of CF(0)	Photosynthesis and respiration
sll1324	ATP synthase	atpF	-0.150491	0.0959289	-1.56877	17	0.135126	0.229663	NA	0	0	S02dflv3_1_5 vs S02_1_5	ATP synthase subunit b (ATP synthase F(0) sector subunit b) (ATPase subunit I) (F-type ATPase subunit b) (F-ATPase subunit b)	ATP synthase B chain (subunit I) of CF(0)	Photosynthesis and respiration
sll1325	ATP synthase	atpD, atpH	0.0450377	0.186134	0.241964	17	0.811703	0.870979	NA	0	0	S02dflv3_1_5 vs S02_1_5	ATP synthase subunit delta (ATP synthase F(1) sector subunit delta) (F-type ATPase subunit delta) (F-ATPase subunit delta)	ATP synthase delta chain of CF(1)	Photosynthesis and respiration
sll1326	ATP synthase	atpA	-0.132532	0.0525026	-2.5243	17	0.021833	0.0517965	NA	0	0	S02dflv3_1_5 vs S02_1_5	ATP synthase subunit alpha (EC 3.6.3.14) (ATP synthase F1 sector subunit alpha) (F-ATPase subunit alpha)	ATP synthase alpha chain	Photosynthesis and respiration
sll1327	ATP synthase	atpC, atpG	-0.159561	0.0613405	-2.60123	17	0.0186325	0.0455683	NA	0	0	S02dflv3_1_5 vs S02_1_5	ATP synthase gamma chain (ATP synthase F1 sector gamma subunit) (F-ATPase gamma subunit)	ATP synthase gamma chain	Photosynthesis and respiration
sll1329	0	#N/A	0.285879	0.762118	0.375111	17	0.712217	0.798068	NA	0.0178571	0.0178571	S02dflv3_1_5 vs S02_1_5	Monophosphatase	inositol monophosphate family protein	Regulatory functions
sll1330	RRE CCM	rre37	-0.824289	0.221114	-3.72789	17	0.00167336	0.0064458	NA	0.0892857	0.0892857	S02dflv3_1_5 vs S02_1_5	OmpR subfamily	two-component system response regulator OmpR subfamily	Regulatory functions
sll1334	0	#N/A	-0.657532	0.0779953	-8.43041	17	1.77534e-07	4.62097e-06	NA	0.00892857	0.00892857	S02dflv3_1_5 vs S02_1_5	Sll1334 protein	two-component sensor histidine kinase	Regulatory functions
sll1336	0	#N/A	0.00631241	0.0959492	0.065789	17	0.948313	0.968359	NA	0	0	S02dflv3_1_5 vs S02_1_5	Sll1336 protein	hypothetical protein	Hypothetical
sll1338	0	#N/A	0.304886	0.165773	1.83917	17	0.0834225	0.154782	NA	0	0	S02dflv3_1_5 vs S02_1_5	Sll1338 protein	unknown protein	Unknown
sll1341	Fe transport	bfrA	-0.220217	0.110312	-1.99632	17	0.0621725	0.122596	NA	0	0	S02dflv3_1_5 vs S02_1_5	Bacterioferritin (BFR) (EC 1.16.3.1)	bacterioferritin	Transport and binding proteins
sll1342	CCM	gap2	-0.313267	0.0733603	-4.27025	17	0.000517058	0.0024218	NA	0	0	S02dflv3_1_5 vs S02_1_5	Glyceraldehyde-3-phosphate dehydrogenase 2 (EC 1.2.1.59) (GAPDH 2) (NAD(P)-dependent glyceraldehyde-3-phosphate dehydrogenase) (NAD-dependent glyceraldehyde-3-phosphate dehydrogenase)	NAD(P)-dependent glyceraldehyde-3-phosphate dehydrogenase	Photosynthesis and respiration
sll1343	0	pepN, ape2	-0.193057	0.0914552	-2.11095	17	0.0498905	0.101906	NA	0.0119048	0.0119048	S02dflv3_1_5 vs S02_1_5	Aminopeptidase	aminopeptidase	Translation
sll1350	0	rfrA	0.709036	0.202641	3.49898	17	0.0027501	0.00961745	NA	0	0	S02dflv3_1_5 vs S02_1_5	Sll1350 protein	hypothetical protein	Hypothetical
sll1354	0	recJ	0.0893225	0.270567	0.330131	17	0.745334	0.824081	NA	0	0	S02dflv3_1_5 vs S02_1_5	Single-strand-DNA-specific exonuclease RecJ	single-strand-DNA-specific exonuclease RecJ	DNA replication, restriction, modification, recombination, and repair
sll1355	0	#N/A	-0.0224723	0.0944334	-0.237969	17	0.814749	0.872706	NA	0.0178571	0.0178571	S02dflv3_1_5 vs S02_1_5	Sll1355 protein	hypothetical protein	Hypothetical
sll1356	Glycogen catabolism	glgP	-0.244257	0.0583558	-4.18566	17	0.000620537	0.00278477	NA	0	0	S02dflv3_1_5 vs S02_1_5	Glycogen phosphorylase (EC 2.4.1.1)	glycogen phosphorylase	Central intermediary metabolism
sll1358	Glycolate metabolism (decarboxylation)	mncA/odc	0.342495	0.293233	1.168	17	0.258928	0.381072	NA	0.0190476	0.0190476	S02dflv3_1_5 vs S02_1_5	Sll1358 protein	putative oxalate decarboxylase, periplasmic protein	Energy metabolism/Hypothetical
sll1362	0	ileS	-0.277764	0.117508	-2.36379	17	0.0302585	0.068057	NA	0	0	S02dflv3_1_5 vs S02_1_5	Isoleucine--tRNA ligase (EC 6.1.1.5) (Isoleucyl-tRNA synthetase) (IleRS)	isoleucyl-tRNA synthetase	Translation
sll1363	0	ilvC	-0.163655	0.0617747	-2.64923	17	0.0168676	0.042042	NA	0	0	S02dflv3_1_5 vs S02_1_5	Ketol-acid reductoisomerase (NADP(+)) (KARI) (EC 1.1.1.86) (Acetohydroxy-acid isomeroreductase) (AHIR) (Alpha-keto-beta-hydroxylacyl reductoisomerase) (Ketol-acid reductoisomerase type 1) (Ketol-acid reductoisomerase type I)	ketol-acid reductoisomerase	Amino acid biosynthesis
sll1365	0	#N/A	-0.375045	0.0731632	-5.12614	17	8.42315e-05	0.00057052	NA	0.025974	0.025974	S02dflv3_1_5 vs S02_1_5	Sll1365 protein	unknown protein	Unknown
sll1366	0	#N/A	0.106019	0.125111	0.847394	17	0.408548	0.535521	NA	0.0238095	0.0238095	S02dflv3_1_5 vs S02_1_5	Helicase of the snf2/rad54 family	putative SNF2 helicase	DNA replication, restriction, modification, recombination, and repair
sll1367	0	#N/A	-0.332359	0.0947137	-3.50909	17	0.00269047	0.00953704	NA	0	0	S02dflv3_1_5 vs S02_1_5	Sll1367 protein	hypothetical protein	Hypothetical
sll1370	0	rfbM	0.356597	0.0998626	3.57087	17	0.00235304	0.00857448	NA	0	0	S02dflv3_1_5 vs S02_1_5	GDP-mannose pyrophosphorylase	mannose-1-phosphate guanylyltransferase	Energy metabolism
sll1371	0	sycrp1	0.153908	0.0476728	3.22843	17	0.00493607	0.0152691	NA	0	0	S02dflv3_1_5 vs S02_1_5	Catabolite gene activator protein	cAMP receptor protein, essential for motility	Regulatory functions
sll1376	0	#N/A	0.017451	0.115505	0.151084	17	0.881688	0.919539	NA	0.0178571	0.0178571	S02dflv3_1_5 vs S02_1_5	Monoglucosyldiacylglycerol epimerase (GlcDG epimerase) (EC 5.1.3.34)	hypothetical protein	Hypothetical
sll1377	membrane lipid synthesis	MgdA	0.0680807	0.199997	0.340408	17	0.73772	0.817594	NA	0.214286	0.214286	S02dflv3_1_5 vs S02_1_5	Beta-monoglucosyldiacylglycerol synthase (Beta-MGS) (MGlcDAG synthase) (EC 2.4.1.336) (UDP-glucose:1,2-diacylglycerol 3-beta-D-glucosyltransferase)	lipid glycosyltransferase	Other categories
sll1380	0	#N/A	-0.0898122	0.178541	-0.503034	17	0.621395	0.727156	NA	0.0119048	0.0119048	S02dflv3_1_5 vs S02_1_5	Sll1380 protein	periplasmic protein, function unknown	Hypothetical
sll1381	0	#N/A	-0.237283	0.0745558	-3.18262	17	0.00544747	0.0166166	NA	0.0306122	0.0306122	S02dflv3_1_5 vs S02_1_5	Sll1381 protein	hypothetical protein	Hypothetical
sll1383	0	suhB, ssyA	0.0387862	0.129724	0.29899	17	0.768572	0.842562	NA	0	0	S02dflv3_1_5 vs S02_1_5	Inositol-1-monophosphatase (I-1-Pase) (IMPase) (Inositol-1-phosphatase) (EC 3.1.3.25)	probable myo-inositol-1(or 4)-monophosphatase	Regulatory functions
sll1384	0	dnaJ	0.245986	0.091801	2.67956	17	0.0158359	0.0400735	NA	0.0178571	0.0178571	S02dflv3_1_5 vs S02_1_5	Sll1384 protein	similar to DnaJ protein	Cellular processes
sll1387	0	pppA	-0.133563	0.450213	-0.296666	17	0.770316	0.8431	NA	0.166667	0.166667	S02dflv3_1_5 vs S02_1_5	Sll1387 protein	serine/threonine protein phosphatase PppA	Regulatory functions
sll1388	0	#N/A	-0.700174	0.0905345	-7.73379	17	5.76838e-07	1.07245e-05	NA	0.0267857	0.0267857	S02dflv3_1_5 vs S02_1_5	Universal stress protein Sll1388 (USP Sll1388)	hypothetical protein	Hypothetical
sll1390	PSII	Psb32	-0.626687	0.150736	-4.15752	17	0.000659419	0.00291617	NA	0	0	S02dflv3_1_5 vs S02_1_5	Sll1390 protein	hypothetical protein	Photosynthesis and respiration
sll1393	Glycogen synthesis	glgA, glg2	-0.521169	0.131259	-3.97056	17	0.000988299	0.00410178	NA	0	0	S02dflv3_1_5 vs S02_1_5	Probable glycogen synthase 2 (EC 2.4.1.21) (Starch [bacterial glycogen] synthase 2)	glycogen (starch) synthase	Central intermediary metabolism
sll1394	0	msrA, pms	0.0279929	0.133689	0.209389	17	0.836634	0.889869	NA	0	0	S02dflv3_1_5 vs S02_1_5	Peptide methionine sulfoxide reductase MsrA 1 (Protein-methionine-S-oxide reductase 1) (EC 1.8.4.11) (Peptide-methionine (S)-S-oxide reductase 1) (Peptide Met(O) reductase 1)	peptide methionine sulfoxide reductase	Translation
sll1395	0	rfbD	0.0944395	0.0936283	1.00866	17	0.327278	0.451352	NA	0	0	S02dflv3_1_5 vs S02_1_5	dTDP-4-dehydrorhamnose reductase (EC 1.1.1.133)	dTDP-6-deoxy-L-mannose-dehydrogenase	Cell envelope
sll1396	0	#N/A	-0.504512	0.138923	-3.6316	17	0.00206245	0.00779623	NA	0	0	S02dflv3_1_5 vs S02_1_5	Sll1396 protein	unknown protein	Unknown
sll1398	PSII	psb28-1	-0.205132	0.0704657	-2.91108	17	0.00973123	0.0268641	NA	0	0	S02dflv3_1_5 vs S02_1_5	Photosystem II reaction center Psb28 protein (Photosystem II 13 kDa protein) (Photosystem II reaction center W protein)	photosystem II reaction center 13 kDa protein	Photosynthesis and respiration
sll1399	0	#N/A	-0.241221	0.0906453	-2.66115	17	0.0164547	0.0412953	NA	0	0	S02dflv3_1_5 vs S02_1_5	Sll1399 protein	hypothetical protein	Hypothetical
sll1414	PSII	psb29	-0.293396	0.53526	-0.548136	17	0.590724	0.702087	NA	0	0	S02dflv3_1_5 vs S02_1_5	Protein Thf1	hypothetical protein	Photosynthesis and respiration
sll1415	0	#N/A	-0.839056	0.160754	-5.21951	17	6.94058e-05	0.000492052	NA	0.12381	0.12381	S02dflv3_1_5 vs S02_1_5	NAD kinase 2 (EC 2.7.1.23) (ATP-dependent NAD kinase 2)	hypothetical protein	Hypothetical
sll1418	PSII	psbP, psbP2, CyanoP	-0.849942	0.0854339	-9.94853	17	1.66985e-08	7.24395e-07	NA	0	0	S02dflv3_1_5 vs S02_1_5	Sll1418 protein	photosystem II oxygen-evolving complex 23K protein PsbP homolog	Photosynthesis and respiration
sll1423	N assimilation	ntcA	0.0777213	0.0942489	0.824639	17	0.420997	0.54842	NA	0	0	S02dflv3_1_5 vs S02_1_5	Global nitrogen regulator	global nitrogen regulator	Regulatory functions
sll1424	0	#N/A	-0.147142	0.0671581	-2.19098	17	0.0426744	0.0895768	NA	0	0	S02dflv3_1_5 vs S02_1_5	Sll1424 protein	hypothetical protein	Hypothetical
sll1425	0	drpA, proS	-0.341142	0.0921155	-3.70342	17	0.00176469	0.00676897	NA	0	0	S02dflv3_1_5 vs S02_1_5	Proline--tRNA ligase (EC 6.1.1.15) (Prolyl-tRNA synthetase) (ProRS)	proline-tRNA ligase	Translation
sll1430	0	apt	0.528141	0.0936981	5.63662	17	2.95977e-05	0.000248885	NA	0	0	S02dflv3_1_5 vs S02_1_5	Adenine phosphoribosyltransferase (APRT) (EC 2.4.2.7)	adenine phosphoribosyltransferase	Purines, pyrimidines, nucleosides, and nucleotides
sll1432	Hydrogenase	hypB, hypB1	0.535464	0.218194	2.45408	17	0.0252032	0.0582745	NA	0.125	0.125	S02dflv3_1_5 vs S02_1_5	Hydrogenase maturation factor HypB	putative hydrogenase expression/formation protein HypB	Regulatory functions/Other categories
sll1433	0	#N/A	0.0423595	0.0843553	0.502156	17	0.621999	0.727396	NA	0	0	S02dflv3_1_5 vs S02_1_5	Bifunctional NAD(P)H-hydrate repair enzyme Nnr (Nicotinamide nucleotide repair protein) [Includes: ADP-dependent (S)-NAD(P)H-hydrate dehydratase (EC 4.2.1.136) (ADP-dependent NAD(P)HX dehydratase); NAD(P)H-hydrate epimerase (EC 5.1.99.6) (NAD(P)HX epimerase)]	hypothetical protein	Hypothetical
sll1434	PBP (penicillin-binding proteins)	pbp3	-0.186169	0.124131	-1.49978	17	0.152014	0.25179	NA	0.0142857	0.0142857	S02dflv3_1_5 vs S02_1_5	Penicillin-binding protein 1B	penicillin-binding protein (classA)	Other categories
sll1435	0	pet112	-0.568625	0.0685789	-8.29155	17	2.23436e-07	5.28701e-06	NA	0	0	S02dflv3_1_5 vs S02_1_5	Aspartyl/glutamyl-tRNA(Asn/Gln) amidotransferase subunit B (Asp/Glu-ADT subunit B) (EC 6.3.5.-)	glutamyl-tRNA(Gln) amidotransferase subunit B	Translation
sll1440	0	pdxH	0.0852624	0.073649	1.15769	17	0.262999	0.38427	NA	0.0535714	0.0535714	S02dflv3_1_5 vs S02_1_5	Pyridoxine/pyridoxamine 5'-phosphate oxidase (EC 1.4.3.5) (PNP/PMP oxidase) (PNPOx) (Pyridoxal 5'-phosphate synthase)	pyridoxamine 5'-phosphate oxidase	Biosynthesis of cofactors, prosthetic groups, and carriers
sll1443	0	pyrG	0.0770093	0.0936808	0.822038	17	0.422435	0.54842	NA	0	0	S02dflv3_1_5 vs S02_1_5	CTP synthase (EC 6.3.4.2) (Cytidine 5'-triphosphate synthase) (Cytidine triphosphate synthetase) (CTP synthetase) (CTPS) (UTP--ammonia ligase)	CTP synthetase	Purines, pyrimidines, nucleosides, and nucleotides
sll1444	0	leuD	-0.462224	0.188649	-2.45018	17	0.0254038	0.0585795	NA	0.0666667	0.0666667	S02dflv3_1_5 vs S02_1_5	3-isopropylmalate dehydratase small subunit (EC 4.2.1.33) (Alpha-IPM isomerase) (IPMI) (Isopropylmalate isomerase)	3-isopropylmalate dehydratase small subunit	Amino acid biosynthesis
sll1446	0	rfrL	0.044006	0.133571	0.329458	17	0.745834	0.824081	NA	0.0909091	0.0909091	S02dflv3_1_5 vs S02_1_5	Sll1446 protein	hypothetical protein	Hypothetical
sll1450	NRT	nrtA	0.312363	0.284266	1.09884	17	0.287157	0.40875	NA	0	0	S02dflv3_1_5 vs S02_1_5	Nitrate transport protein NrtA	nitrate/nitrite transport system substrate-binding protein	Transport and binding proteins
sll1451	NRT	nrtB	0.726192	0.89648	0.810049	17	0.429106	0.553055	NA	0.0357143	0.0357143	S02dflv3_1_5 vs S02_1_5	Nitrate transport permease protein NrtB	nitrate/nitrite transport system permease protein	Transport and binding proteins
sll1452	NRT (nrtABCD-narB)	nrtC	0.64624	0.150079	4.306	17	0.000478749	0.00228345	NA	0	0	S02dflv3_1_5 vs S02_1_5	Nitrate transport ATP-binding protein NrtC	nitrate/nitrite transport system ATP-binding protein	Transport and binding proteins
sll1453	NRT	nrtD	0.550414	0.152277	3.61455	17	0.00214023	0.0080146	NA	0.0285714	0.0285714	S02dflv3_1_5 vs S02_1_5	Nitrate transport protein NrtD	nitrate/nitrite transport system ATP-binding protein	Transport and binding proteins
sll1454	NRT (nrtABCD-narB)	narB	0.0213161	0.122554	0.173932	17	0.863973	0.910647	NA	0.0190476	0.0190476	S02dflv3_1_5 vs S02_1_5	Nitrate reductase (EC 1.7.5.1)	ferredoxin-nitrate reductase	Amino acid biosynthesis
sll1455	N assimilation	narM	0.792981	0.121599	6.52127	17	5.22831e-06	6.39328e-05	NA	0.0612245	0.0612245	S02dflv3_1_5 vs S02_1_5	Sll1455 protein	hypothetical protein	Regulatory functions/Hypothetical
sll1456	0	#N/A	-0.220644	0.0807932	-2.73098	17	0.0142236	0.0368305	NA	0.012987	0.012987	S02dflv3_1_5 vs S02_1_5	Sll1456 protein	unknown protein	Unknown
sll1457	0	rfbJ	0.062499	0.153844	0.40625	17	0.689627	0.77514	NA	0	0	S02dflv3_1_5 vs S02_1_5	RfbJ protein	probable glycosyltransferase	Cell envelope
sll1459	0	#N/A	-0.117586	0.120656	-0.974553	17	0.343447	0.46979	NA	0.0102041	0.0102041	S02dflv3_1_5 vs S02_1_5	Putative 5'-nucleotidase alr3139 (EC 3.1.3.5) (Nucleoside 5'-monophosphate phosphohydrolase)	stationary-phase survival protein SurE homolog	Other categories
sll1461	0	#N/A	-0.14354	0.091762	-1.56427	17	0.136178	0.231237	NA	0	0	S02dflv3_1_5 vs S02_1_5	Sll1461 protein	hypothetical protein	Hypothetical
sll1462	Hydrogenase	hypE	-0.113047	0.252117	-0.448391	17	0.659533	0.754519	NA	0.0833333	0.0833333	S02dflv3_1_5 vs S02_1_5	Hydrogenase expression/formation protein HypE	putative hydrogenase expression/formation protein HypE	Regulatory functions/Other categories
sll1463	Fts	ftsH4	-0.730668	0.138253	-5.28502	17	6.06275e-05	0.000441853	NA	0	0	S02dflv3_1_5 vs S02_1_5	ATP-dependent zinc metalloprotease FtsH 4 (EC 3.4.24.-)	cell division protein FtsH	Cellular processes
sll1464	0	#N/A	-0.194371	0.278216	-0.698633	17	0.494229	0.61332	NA	0.025974	0.025974	S02dflv3_1_5 vs S02_1_5	UPF0061 protein sll1464	hypothetical protein	Hypothetical
sll1466	0	#N/A	-0.547549	0.135715	-4.03455	17	0.000860354	0.00367038	NA	0	0	S02dflv3_1_5 vs S02_1_5	Sll1466 protein	probable glycosyltransferase	Other categories
sll1469	0	#N/A	0.582952	0.110986	5.2525	17	6.48328e-05	0.000470472	NA	0	0	S02dflv3_1_5 vs S02_1_5	Sll1469 protein	hypothetical protein	Hypothetical
sll1470	0	leuC	-0.570152	0.0963592	-5.91694	17	1.68973e-05	0.000161501	NA	0	0	S02dflv3_1_5 vs S02_1_5	3-isopropylmalate dehydratase large subunit (EC 4.2.1.33) (Alpha-IPM isomerase) (IPMI) (Isopropylmalate isomerase)	3-isopropylmalate dehydratase large subunit	Amino acid biosynthesis
sll1471	PBS	cpcG2, CpcL	0.726295	0.280783	2.58667	17	0.0192017	0.0466473	NA	0	0	S02dflv3_1_5 vs S02_1_5	Phycobilisome rod-core linker polypeptide CpcG	phycobilisome rod-core linker polypeptide	Photosynthesis and respiration
sll1473	Hik	ccaS, sll1473-5, hik32	0.417925	0.237558	1.75925	17	0.0965181	0.173943	NA	0.0204082	0.0204082	S02dflv3_1_5 vs S02_1_5	Sll1473 protein	a part of phytochrome-like sensor histidine kinase gene (disrupted by insertion of IS)	Hypothetical
sll1475	Hik	ccaS, sll1473-5, hik32	-0.0664513	0.403693	-0.164608	17	0.871194	0.913825	NA	0.0892857	0.0892857	S02dflv3_1_5 vs S02_1_5	Sensory transduction histidine kinase	a part of phytochrome-like sensor histidine kinase gene (disrupted by insertion of IS)	Regulatory functions
sll1479	OPP	pgl, devb	-0.0644491	0.0964772	-0.668024	17	0.513086	0.62937	NA	0.0535714	0.0535714	S02dflv3_1_5 vs S02_1_5	6-phosphogluconolactonase (6PGL) (EC 3.1.1.31)	6-phosphogluconolactonase	Energy metabolism
sll1481	0	#N/A	-0.587961	0.10365	-5.67256	17	2.75299e-05	0.00023439	NA	0.0075188	0.0075188	S02dflv3_1_5 vs S02_1_5	Sll1481 protein	ABC-transporter membrane fusion protein	Transport and binding proteins
sll1484	NDH-2	ndbC	0.590287	0.101228	5.83125	17	2.00339e-05	0.000185288	NA	0	0	S02dflv3_1_5 vs S02_1_5	NADH dehydrogenase	type 2 NADH dehydrogenase	Photosynthesis and respiration
sll1489	0	cpmA	-0.0740402	0.144101	-0.513806	17	0.614001	0.720583	NA	0	0	S02dflv3_1_5 vs S02_1_5	Sll1489 protein	circadian phase modifier CpmA homolog	Other categories
sll1491	0	#N/A	-0.168216	0.509735	-0.330008	17	0.745426	0.824081	NA	0.314286	0.314286	S02dflv3_1_5 vs S02_1_5	Uncharacterized WD repeat-containing protein sll1491	periplasmic WD-repeat protein	Other categories
sll1495	0	#N/A	1.23137	0.227471	5.41332	17	4.6588e-05	0.000359115	NA	0.0142857	0.0142857	S02dflv3_1_5 vs S02_1_5	Sll1495 protein	hypothetical protein	Hypothetical
sll1496	0	#N/A	-0.294776	0.088665	-3.32461	17	0.00401117	0.0128895	NA	0	0	S02dflv3_1_5 vs S02_1_5	Mannose-1-phosphate guanyltransferase	mannose-1-phosphate guanyltransferase	Energy metabolism
sll1498	0	carA, pyrA	0.0943606	0.120237	0.784789	17	0.443377	0.563014	NA	0	0	S02dflv3_1_5 vs S02_1_5	Carbamoyl-phosphate synthase small chain (EC 6.3.5.5) (Carbamoyl-phosphate synthetase glutamine chain)	carbamoyl-phosphate synthase small chain	Energy metabolism
sll1499	Fd-GOGAT	glsF, gltS	0.239877	0.0741173	3.23645	17	0.00485144	0.0150541	NA	0	0	S02dflv3_1_5 vs S02_1_5	Ferredoxin-dependent glutamate synthase 2 (EC 1.4.7.1) (FD-GOGAT)	ferredoxin-dependent glutamate synthase	Amino acid biosynthesis
sll1502	GS-GoGAt	gltB	0.146866	0.127147	1.15509	17	0.264031	0.384852	NA	0	0	S02dflv3_1_5 vs S02_1_5	Ferredoxin-dependent glutamate synthase 1 (EC 1.4.7.1) (Fd-GOGAT)	NADH-dependent glutamate synthase large subunit	Amino acid biosynthesis
sll1508	0	envA, lpxC	0.406419	0.0793319	5.12302	17	8.47801e-05	0.000572109	NA	0.0119048	0.0119048	S02dflv3_1_5 vs S02_1_5	UDP-3-O-acyl-N-acetylglucosamine deacetylase (UDP-3-O-acyl-GlcNAc deacetylase) (EC 3.5.1.108) (UDP-3-O-[R-3-hydroxymyristoyl]-N-acetylglucosamine deacetylase)	UDP-3-0-acyl N-acetylglcosamine deacetylase	Cell envelope
sll1512	Chl biosynthesis	ChlR	-0.183	0.120327	-1.52086	17	0.146677	0.24473	NA	0	0	S02dflv3_1_5 vs S02_1_5	Uncharacterized HTH-type transcriptional regulator sll1512	MarR-type transcriptional regulator/hypothetical protein	Biosynthesis of cofactors/Hypothetical
sll1513	0	ycf5, ccsA	-0.355234	0.103819	-3.42168	17	0.00325156	0.0109507	NA	0.0952381	0.0952381	S02dflv3_1_5 vs S02_1_5	Cytochrome c biogenesis protein CcsA	c-type cytochrome synthesis protein	Cellular processes/Other categories
sll1514	0	hsp17, hspA, hsp16.6	0.782279	0.354748	2.20517	17	0.0415005	0.0879207	NA	0.0625	0.0625	S02dflv3_1_5 vs S02_1_5	16.6 kDa small heat shock protein, molecular chaperon	16.6 kDa small heat shock protein, molecular chaperone	Cellular processes
sll1515	GS-GoGAt-regulator	gifB, if17	0.184472	0.581168	0.317415	17	0.754794	0.830937	NA	0.285714	0.285714	S02dflv3_1_5 vs S02_1_5	Sll1515 protein	glutamine synthetase inactivating factor IF17	Regulatory functions/Unknown
sll1520	0	recN	0.972121	0.162113	5.99656	17	1.44372e-05	0.000143741	NA	0.0178571	0.0178571	S02dflv3_1_5 vs S02_1_5	DNA repair protein RecN (Recombination protein N)	DNA repair protein RecN	DNA replication, restriction, modification, recombination, and repair
sll1521	flv	flv1	-3.27986	0.0928494	-35.3245	17	0	0	NA	0.0238095	0.0238095	S02dflv3_1_5 vs S02_1_5	Putative diflavin flavoprotein A 3 (EC 1.-.-.-)	flavoprotein	Regulatory functions/Other categories
sll1524	0	#N/A	0.199403	0.254288	0.784159	17	0.443736	0.563014	NA	0.0714286	0.0714286	S02dflv3_1_5 vs S02_1_5	Sll1524 protein	hypothetical protein	Hypothetical
sll1525	CCM	prk	0.0444414	0.0854929	0.519825	17	0.609888	0.716914	NA	0	0	S02dflv3_1_5 vs S02_1_5	Phosphoribulokinase (PRK) (PRKase) (EC 2.7.1.19) (Phosphopentokinase)	phosphoribulokinase	Photosynthesis and respiration
sll1526	0	#N/A	-0.162947	0.0846512	-1.92492	17	0.0711391	0.137305	NA	0	0	S02dflv3_1_5 vs S02_1_5	Uncharacterized protein sll1526	hypothetical protein	Hypothetical
sll1527	0	#N/A	0.291914	0.191311	1.52586	17	0.145433	0.242877	NA	0.025974	0.025974	S02dflv3_1_5 vs S02_1_5	Sll1527 protein	unknown protein	Unknown
sll1528	0	#N/A	0.581174	0.0546438	10.6357	17	6.22766e-09	3.33729e-07	NA	0	0	S02dflv3_1_5 vs S02_1_5	Sll1528 protein	unknown protein	Unknown
sll1530	0	#N/A	0.207691	0.117186	1.77232	17	0.094262	0.170382	NA	0	0	S02dflv3_1_5 vs S02_1_5	Sll1530 protein	unknown protein	Unknown
sll1533	Pili	pilT2	0.256191	0.088477	2.89556	17	0.0100567	0.0276787	NA	0.0267857	0.0267857	S02dflv3_1_5 vs S02_1_5	Twitching mobility protein	twitching mobility protein	Cellular processes
sll1536	molybdopterin biosynthesis	moeB	-0.203028	0.0962159	-2.11012	17	0.0499701	0.101914	NA	0	0	S02dflv3_1_5 vs S02_1_5	Molybdopterin biosynthesis MoeB protein	molybdopterin biosynthesis MoeB protein	Biosynthesis of cofactors, prosthetic groups, and carriers
sll1537	0	#N/A	0.205818	0.0938154	2.19386	17	0.0424341	0.0891752	NA	0	0	S02dflv3_1_5 vs S02_1_5	Sll1537 protein	similar to mutator MutT protein	DNA replication, restriction, modification, recombination, and repair
sll1538	0	bgl	0.0584038	0.107476	0.543411	17	0.593902	0.704485	NA	0.0571429	0.0571429	S02dflv3_1_5 vs S02_1_5	Beta-glucosidase	similar to beta-hexosaminidase a precursor	Energy metabolism
sll1541	0	SynAco, syc2	-0.956197	0.14871	-6.42995	17	6.22261e-06	7.41019e-05	NA	0.0428571	0.0428571	S02dflv3_1_5 vs S02_1_5	Apocarotenoid-15,15'-oxygenase (ACO) (8'-apo-beta-carotenal 15,15'-oxygenase) (EC 1.13.11.75) (Diox1)	hypothetical protein	Hypothetical
sll1542	0	#N/A	0.222652	0.131353	1.69507	17	0.108299	0.190647	NA	0	0	S02dflv3_1_5 vs S02_1_5	Sll1542 protein	hypothetical protein	Hypothetical
sll1545	0	gst1	-0.635676	0.111025	-5.72554	17	2.47492e-05	0.000216793	NA	0	0	S02dflv3_1_5 vs S02_1_5	Glutathione S-transferase	glutathione S-transferase	Biosynthesis of cofactors, prosthetic groups, and carriers
sll1546	Phosphate metabolism	ppx	-0.0886205	0.202363	-0.437928	17	0.666952	0.760442	NA	0	0	S02dflv3_1_5 vs S02_1_5	Exopolyphosphatase	exopolyphosphatase	Central intermediary metabolism
sll1552	0	#N/A	-0.16503	0.641991	-0.257059	17	0.800218	0.864768	NA	0.392857	0.392857	S02dflv3_1_5 vs S02_1_5	Sll1552 protein	unknown protein	Unknown
sll1553	0	pheT	-0.0565316	0.0593711	-0.952173	17	0.354352	0.480127	NA	0	0	S02dflv3_1_5 vs S02_1_5	Phenylalanine--tRNA ligase beta subunit (EC 6.1.1.20) (Phenylalanyl-tRNA synthetase beta subunit) (PheRS)	phenylalanyl-tRNA synthetase	Translation
sll1555	Hik	hik42	0.106349	0.192595	0.552188	17	0.588006	0.69977	NA	0.114286	0.114286	S02dflv3_1_5 vs S02_1_5	Hybrid sensory kinase	two-component hybrid sensor and regulator	Regulatory functions
sll1556	Glycolate metabolism	0	0.153293	0.113483	1.35081	17	0.194464	0.303611	NA	0	0	S02dflv3_1_5 vs S02_1_5	Isopentenyl-diphosphate delta-isomerase (IPP isomerase) (EC 5.3.3.2) (Isopentenyl diphosphate:dimethylallyl diphosphate isomerase) (Isopentenyl pyrophosphate isomerase) (Type 2 isopentenyl diphosphate isomerase) (IDI-2)	isopentenyl-dephosphate delta-isomerase/hydroxyacid reductase	Energy metabolism/Other categories
sll1557	TCA	sucD	-0.00887737	0.310978	-0.0285466	17	0.977559	0.986694	NA	0.1	0.1	S02dflv3_1_5 vs S02_1_5	Succinyl-CoA synthetase	succinyl-CoA synthetase alpha chain	Energy metabolism
sll1558	0	#N/A	0.252832	0.080814	3.12857	17	0.00611808	0.0182441	NA	0	0	S02dflv3_1_5 vs S02_1_5	UTP--glucose-1-phosphate uridylyltransferase (EC 2.7.7.9) (Cyanobacterial UDP-glucose pyrophosphorylase) (UDP-glucose pyrophosphorylase) (UDP-Glc PPase)	mannose-1-phosphate guanyltransferase	Energy metabolism
sll1559	Glycolate metabolism	0	-0.474773	0.0747517	-6.35133	17	7.23536e-06	8.3967e-05	NA	0	0	S02dflv3_1_5 vs S02_1_5	Putative aminotransferase/Soluble hydrogenase 42 kD subunit	Serine/glyoxylate aminotransferase (soluble hydrogenase 42 kD subunit)	Energy metabolism/Other categories
sll1561	0	putA	0.0579224	0.0965995	0.599614	17	0.556672	0.673477	NA	0	0	S02dflv3_1_5 vs S02_1_5	Delta-1-pyrroline-5-carboxylate dehydrogenase	proline oxidase	Energy metabolism
sll1563	0	#N/A	0.596946	0.127914	4.66677	17	0.000221281	0.00124822	NA	0.0833333	0.0833333	S02dflv3_1_5 vs S02_1_5	Sll1563 protein	unknown protein	Unknown
sll1564	TCA-Hypoxia shunt(?)	leuA	1.16438	0.363703	3.20145	17	0.00523117	0.0160458	NA	0.267857	0.267857	S02dflv3_1_5 vs S02_1_5	(R)-citramalate synthase (EC 2.3.1.182)	putative lyase	Amino acid biosynthesis
sll1568	0	pgl1	-0.165934	0.105533	-1.57234	17	0.134297	0.228681	NA	0.0119048	0.0119048	S02dflv3_1_5 vs S02_1_5	Fibrillin	fibrillin	Cell envelope
sll1571	0	#N/A	-0.0664311	0.117965	-0.563142	17	0.58069	0.69242	NA	0	0	S02dflv3_1_5 vs S02_1_5	Sll1571 protein	hypothetical protein	Hypothetical
sll1572	0	dnaE, dnaEc, polC, dnaE-c	1.02796	0.172017	5.97591	17	1.50372e-05	0.0001473	NA	0.0357143	0.0357143	S02dflv3_1_5 vs S02_1_5	DNA polymerase III subunit alpha (EC 2.7.7.7) [Cleaved into: Ssp dnaE intein] (Fragments)	DNA polymerase III alpha subunit [Contains: Ssp dnaE intein]	DNA replication, restriction, modification, recombination, and repair
sll1573	0	#N/A	0.0838057	0.182746	0.458591	17	0.652336	0.749405	NA	0	0	S02dflv3_1_5 vs S02_1_5	Sll1573 protein	hypothetical protein	Hypothetical
sll1577	PBS	cpcB	-0.353016	0.131355	-2.6875	17	0.015576	0.0394707	NA	0	0	S02dflv3_1_5 vs S02_1_5	C-phycocyanin beta chain	phycocyanin beta subunit	Photosynthesis and respiration
sll1578	PBS	cpcA	-0.480773	0.0768704	-6.25433	17	8.72499e-06	9.66891e-05	NA	0	0	S02dflv3_1_5 vs S02_1_5	C-phycocyanin alpha chain	phycocyanin alpha subunit	Photosynthesis and respiration
sll1579	PBS	CpcC2	-0.359954	0.11334	-3.17586	17	0.00552714	0.0168121	NA	0	0	S02dflv3_1_5 vs S02_1_5	Phycobilisome 32.1 kDa linker polypeptide, phycocyanin-associated, rod 2	phycobilisome rod linker polypeptide	Photosynthesis and respiration
sll1580	PBS	CpcC1	-0.5919	0.102963	-5.74866	17	2.3628e-05	0.000208982	NA	0	0	S02dflv3_1_5 vs S02_1_5	Phycobilisome 32.1 kDa linker polypeptide, phycocyanin-associated, rod 1	phycobilisome rod linker polypeptide	Photosynthesis and respiration
sll1581	0	gumB	0.0727129	0.0928199	0.783376	17	0.444184	0.563189	NA	0.0357143	0.0357143	S02dflv3_1_5 vs S02_1_5	GumB protein	hypothetical protein	Hypothetical
sll1582	0	#N/A	1.09104	0.261741	4.16838	17	0.000644122	0.00287645	NA	0.160714	0.160714	S02dflv3_1_5 vs S02_1_5	Sll1582 protein	unknown protein	Unknown
sll1583	0	lig, ligA	-0.33939	0.105433	-3.21901	17	0.00503718	0.0155292	NA	0	0	S02dflv3_1_5 vs S02_1_5	DNA ligase	unknown protein	Unknown
sll1584	SEC	#N/A	-0.314395	0.132107	-2.37986	17	0.0292946	0.0663866	NA	0.0357143	0.0357143	S02dflv3_1_5 vs S02_1_5	Sll1584 protein	ferredoxin like protein	Photosynthesis and respiration
sll1594	CCM	ndhR, ccmR, rbcR, rbcR1	-0.293514	0.0848792	-3.45802	17	0.00300544	0.0102814	NA	0	0	S02dflv3_1_5 vs S02_1_5	Rubisco operon transcriptional regulator	ndhF3 operon transcriptional regulator, LysR family protein	Regulatory functions
sll1595	circadian clock protein KaiA homolog	kaiC2	0.996969	0.176983	5.63314	17	2.98063e-05	0.000249115	NA	0.178571	0.178571	S02dflv3_1_5 vs S02_1_5	KaiC-like protein 1	circadian clock protein KaiC homolog	Cellular processes/Other categories
sll1605	0	sefA, fabZ	0.331946	0.131925	2.51618	17	0.0221998	0.0524617	NA	0.0714286	0.0714286	S02dflv3_1_5 vs S02_1_5	3-hydroxyacyl-[acyl-carrier-protein] dehydratase FabZ (EC 4.2.1.59) ((3R)-hydroxymyristoyl-[acyl-carrier-protein] dehydratase) ((3R)-hydroxymyristoyl-ACP dehydrase) (Beta-hydroxyacyl-ACP dehydratase)	(3R)-hydroxymyristol acyl carrier protein dehydrase	Fatty acid, phospholipid and sterol metabolism
sll1608	0	#N/A	-0.113958	0.124639	-0.914298	17	0.373347	0.498343	NA	0	0	S02dflv3_1_5 vs S02_1_5	Sll1608 protein	hypothetical protein	Hypothetical
sll1612	Folate Biosynthesis	folC, dedC	0.661527	0.202379	3.26875	17	0.00452518	0.0142153	NA	0.0571429	0.0571429	S02dflv3_1_5 vs S02_1_5	Folyl-polyglutamate synthetase	folylpolyglutamate synthase	Biosynthesis of cofactors, prosthetic groups, and carriers
sll1614	0	pma1	0.243902	0.102938	2.36942	17	0.0299179	0.0676308	NA	0	0	S02dflv3_1_5 vs S02_1_5	Cation-transporting ATPase pma1 (EC 3.6.3.-)	cation-transporting P-type ATPase	Transport and binding proteins
sll1615	0	trmE, thdF	0.171353	0.100591	1.70346	17	0.106692	0.188914	NA	0	0	S02dflv3_1_5 vs S02_1_5	tRNA modification GTPase MnmE (EC 3.6.-.-)	thiophen and furan oxidation protein	Cellular processes
sll1618	0	#N/A	-0.195495	0.105874	-1.84648	17	0.0823066	0.15385	NA	0	0	S02dflv3_1_5 vs S02_1_5	Sll1618 protein	hypothetical protein	Hypothetical
sll1620	0	#N/A	-0.0773274	0.212275	-0.364278	17	0.720142	0.804043	NA	0.012987	0.012987	S02dflv3_1_5 vs S02_1_5	Sll1620 protein	hypothetical protein	Hypothetical
sll1621	0	aphC, PrxII, sodB	-0.0755127	0.113721	-0.664016	17	0.515586	0.630891	NA	0	0	S02dflv3_1_5 vs S02_1_5	Peroxiredoxin sll1621 (Prx) (EC 1.11.1.15) (Thioredoxin peroxidase)	AhpC/TSA family protein	Other categories
sll1623	0	0	0.571725	0.111191	5.14182	17	8.1532e-05	0.000554296	NA	0.0357143	0.0357143	S02dflv3_1_5 vs S02_1_5	ABC transporter	ABC transporter ATP-binding protein	Transport and binding proteins
sll1624	0	rre18	0.356391	0.128952	2.76376	17	0.0132793	0.035065	NA	0.0357143	0.0357143	S02dflv3_1_5 vs S02_1_5	Regulatory components of sensory transduction system	two-component response regulator	Regulatory functions
sll1625	TCA	sdhB	0.0661397	0.188039	0.351734	17	0.72936	0.810796	NA	0	0	S02dflv3_1_5 vs S02_1_5	Succinate dehydrogenase iron-sulfur subunit (EC 1.3.5.1)	succinate dehydrogenase iron- sulphur protein subunit	Energy metabolism
sll1626	0	lexA	0.0168634	0.0829001	0.203419	17	0.841223	0.893707	NA	0	0	S02dflv3_1_5 vs S02_1_5	Transcription regulator LexA (LexA-related repressor)	LexA repressor	Regulatory functions
sll1628	0	#N/A	0.100957	0.110231	0.915869	17	0.372545	0.498002	NA	0.0357143	0.0357143	S02dflv3_1_5 vs S02_1_5	Sll1628 protein	hypothetical protein	Hypothetical
sll1633	Fts	ftsZ	-0.777487	0.113769	-6.83388	17	2.90585e-06	4.07266e-05	NA	0	0	S02dflv3_1_5 vs S02_1_5	Cell division protein FtsZ	cell division protein FtsZ	Cellular processes
sll1635	0	dgt	0.101862	0.0677724	1.503	17	0.151188	0.250878	NA	0	0	S02dflv3_1_5 vs S02_1_5	Flavin-dependent thymidylate synthase (FDTS) (EC 2.1.1.148) (FAD-dependent thymidylate synthase) (Thymidylate synthase ThyX) (TS) (TSase)	Thy1 protein homolog	Purines, pyrimidines, nucleosides, and nucleotides
sll1636	0	yrdA, fbp	0.254679	0.128091	1.98827	17	0.0631298	0.124349	NA	0.0909091	0.0909091	S02dflv3_1_5 vs S02_1_5	Ferripyochelin binding protein	ferripyochelin binding protein	Other categories
sll1638	PSII	psbQ, CyanoQ	-0.0355001	0.223605	-0.158762	17	0.875727	0.915418	NA	0	0	S02dflv3_1_5 vs S02_1_5	Sll1638 protein	hypothetical protein	Photosynthesis and respiration
sll1640	0	#N/A	0.472713	0.256438	1.84338	17	0.0827785	0.154215	NA	0	0	S02dflv3_1_5 vs S02_1_5	Sll1640 protein	hypothetical protein	Hypothetical
sll1641	TCA - GABA shunt	gad,GDC	0.625676	0.104278	6.00007	17	1.43377e-05	0.000143534	NA	0.00892857	0.00892857	S02dflv3_1_5 vs S02_1_5	Glutamate decarboxylase (EC 4.1.1.15)	glutamate decarboxylase	Energy metabolism
sll1647	0	#N/A	-0.136668	0.104079	-1.31311	17	0.206594	0.318456	NA	0	0	S02dflv3_1_5 vs S02_1_5	Sll1647 protein	probable phosphinothricin N-acetyltransferase	Other categories
sll1651	0	#N/A	-0.345384	0.0517547	-6.67349	17	3.92123e-06	5.10565e-05	NA	0	0	S02dflv3_1_5 vs S02_1_5	#N/A	hypothetical protein	Hypothetical
sll1652	0	#N/A	-0.161391	0.101033	-1.59741	17	0.128593	0.220411	NA	0	0	S02dflv3_1_5 vs S02_1_5	Sll1652 protein	hypothetical protein	Hypothetical
sll1653	Phylloquinone biosynthesis	menG, gerC2	0.0333781	0.104764	0.318604	17	0.753908	0.830937	NA	0.0119048	0.0119048	S02dflv3_1_5 vs S02_1_5	2-phytyl-1,4-naphtoquinone methyltransferase (EC 2.1.1.329) (Demethylphylloquinone methyltransferase)	2-phytyl-1,4-benzoquinone methyltransferase	Other categories
sll1654	0	usp	0.00800835	0.0693992	0.115395	17	0.909484	0.940424	NA	0	0	S02dflv3_1_5 vs S02_1_5	Universal stress protein Sll1654 (USP Sll1654)	hypothetical protein	Hypothetical
sll1656	0	#N/A	-0.811041	0.202144	-4.0122	17	0.000903018	0.00379977	NA	0	0	S02dflv3_1_5 vs S02_1_5	Sll1656 protein	hypothetical protein	Hypothetical
sll1662	0	pheA	-0.41091	0.140536	-2.92389	17	0.0094704	0.0261837	NA	0.103896	0.103896	S02dflv3_1_5 vs S02_1_5	Prephenate dehydratase (PDT) (EC 4.2.1.51)	probable prephenate dehydratase	Amino acid biosynthesis
sll1663	PBS	nblB1, nblB	-0.371528	0.0829884	-4.47687	17	0.000331769	0.00176002	NA	0	0	S02dflv3_1_5 vs S02_1_5	Sll1663 protein	phycocyanin alpha phycocyanobilin lyase related protein	Photosynthesis and respiration
sll1664	0	#N/A	-0.173896	0.0954606	-1.82165	17	0.086152	0.159036	NA	0	0	S02dflv3_1_5 vs S02_1_5	Sll1664 protein	probable glycosyl transferase	Other categories
sll1665	0	#N/A	0.302491	0.0911955	3.31695	17	0.00407807	0.0130468	NA	0	0	S02dflv3_1_5 vs S02_1_5	Sll1665 protein	unknown protein	Unknown
sll1667	0	mom72	-0.0434064	0.258487	-0.167925	17	0.868624	0.911662	NA	0	0	S02dflv3_1_5 vs S02_1_5	Mitochondrial outer membrane 72K protein	periplasmic protein, similar to mitochondrial outer membrane 72K protein	Hypothetical
sll1669	0	aroK	0.745047	0.137732	5.40941	17	4.69627e-05	0.000359115	NA	0.0535714	0.0535714	S02dflv3_1_5 vs S02_1_5	Shikimate kinase (SK) (EC 2.7.1.71)	shikimate kinase	Amino acid biosynthesis
sll1672	Hik	hik12	-0.0148683	0.119259	-0.124672	17	0.902245	0.935624	NA	0.025974	0.025974	S02dflv3_1_5 vs S02_1_5	Hybrid sensory kinase	two-component hybrid sensor and regulator	Regulatory functions
sll1673	0	rre2	0.367619	0.209958	1.75092	17	0.097982	0.176232	NA	0.0714286	0.0714286	S02dflv3_1_5 vs S02_1_5	Regulatory components of sensory transduction system	two-component response regulator	Regulatory functions
sll1676	Glycogen catabolism	malQ	-0.57379	0.072728	-7.88954	17	4.40831e-07	9.16071e-06	NA	0	0	S02dflv3_1_5 vs S02_1_5	4-alpha-glucanotransferase (EC 2.4.1.25) (Amylomaltase) (Disproportionating enzyme) (D-enzyme)	4-alpha-glucanotransferase	Central intermediary metabolism
sll1679	0	hhoA, degQ	-1.30726	0.233904	-5.58887	17	3.25956e-05	0.000266319	NA	0.0119048	0.0119048	S02dflv3_1_5 vs S02_1_5	Putative serine protease HhoA	periplasmic protease HhoA	Translation
sll1680	0	#N/A	0.214095	0.0961971	2.22559	17	0.0398624	0.0851458	NA	0	0	S02dflv3_1_5 vs S02_1_5	Sll1680 protein	hypothetical protein	Hypothetical
sll1682	0	#N/A	-0.185895	0.127596	-1.4569	17	0.163367	0.264771	NA	0	0	S02dflv3_1_5 vs S02_1_5	Alanine dehydrogenase (EC 1.4.1.1)	alanine dehydrogenase	Energy metabolism
sll1687	Hik	hik17	-0.957915	0.388769	-2.46397	17	0.0247002	0.0573617	NA	0.285714	0.285714	S02dflv3_1_5 vs S02_1_5	Sll1687 protein	unknown protein	Unknown
sll1688	0	thrC	0.729016	0.145483	5.01099	17	0.000107089	0.000701854	NA	0	0	S02dflv3_1_5 vs S02_1_5	Threonine synthase	threonine synthase	Amino acid biosynthesis
sll1693	0	#N/A	-0.0864631	0.0836957	-1.03307	17	0.316047	0.439571	NA	0.0119048	0.0119048	S02dflv3_1_5 vs S02_1_5	Sll1693 protein	hypothetical protein	Hypothetical
sll1694	Pili (sll1694-1695 operon)	pilA1	-0.379966	0.113395	-3.35081	17	0.00379037	0.0122968	NA	0	0	S02dflv3_1_5 vs S02_1_5	General secretion pathway protein G	pilin polypeptide PilA1	Cellular processes
sll1696	0	#N/A	-0.0443445	0.0835584	-0.5307	17	0.602491	0.710971	NA	0.0357143	0.0357143	S02dflv3_1_5 vs S02_1_5	Sll1696 protein	hypothetical protein	Hypothetical
sll1699	0	appA	-0.395245	0.0926983	-4.26378	17	0.00052432	0.00244325	NA	0.0306122	0.0306122	S02dflv3_1_5 vs S02_1_5	Extracellular solute-binding protein	oligopeptide-binding protein of oligopeptide ABC transporter	Transport and binding proteins
sll1702	0	ycf51	-0.000280152	0.133407	-0.00209998	17	0.998349	0.998655	NA	0.0357143	0.0357143	S02dflv3_1_5 vs S02_1_5	Ycf51-like protein	hypothetical protein YCF51	Hypothetical
sll1704	0	csgA, spoC	-0.120964	0.282857	-0.42765	17	0.674274	0.763535	NA	0	0	S02dflv3_1_5 vs S02_1_5	Cell-cell signaling protein, C-factor	probable short chain dehydrogenase	Other categories
sll1709	ED / OPP glycolytic pathway	gdh	-0.159292	0.110342	-1.44362	17	0.167021	0.269303	NA	0	0	S02dflv3_1_5 vs S02_1_5	Glucose dehydrogenase	3-ketoacyl-acyl carrier protein reductase	Energy metabolism
sll1712	0	#N/A	0.286648	0.155596	1.84226	17	0.0829502	0.154377	NA	0	0	S02dflv3_1_5 vs S02_1_5	DNA-binding protein HU	DNA binding protein HU	Translation
sll1721	pyruvate metabol	pdhB	-0.241893	0.0596559	-4.0548	17	0.00082345	0.00354687	NA	0.00892857	0.00892857	S02dflv3_1_5 vs S02_1_5	Pyruvate dehydrogenase E1 beta subunit	pyruvate dehydrogenase E1 component, beta subunit	Energy metabolism
sll1730	0	#N/A	0.722064	0.281532	2.56477	17	0.0200893	0.0481615	NA	0.196429	0.196429	S02dflv3_1_5 vs S02_1_5	Sll1730 protein	unknown protein	Unknown
sll1732	CCM-NDH1^3	ndhF3	-0.613523	0.142273	-4.3123	17	0.000472308	0.00226459	NA	0	0	S02dflv3_1_5 vs S02_1_5	NADH dehydrogenase subunit 5	NADH dehydrogenase subunit 5 (involved in low CO2-inducible, high affinity CO2 uptake)	Photosynthesis and respiration
sll1733	CCM-NDH1^3	ndhD3	-0.664101	0.314167	-2.11385	17	0.0496105	0.101562	NA	0.0892857	0.0892857	S02dflv3_1_5 vs S02_1_5	NADH dehydrogenase subunit 4	NADH dehydrogenase subunit 4 (involved in low CO2-inducible, high affinity CO2 uptake)	Photosynthesis and respiration
sll1734	CCM-NDH1^3	cupA NDH-13	-0.659113	0.113931	-5.78517	17	2.19636e-05	0.000199093	NA	0.0102041	0.0102041	S02dflv3_1_5 vs S02_1_5	Sll1734 protein	protein involved in low CO2-inducible, high affinity CO2 uptake NDH-13 complex	Photosynthesis and respiration
sll1735	CCM-NDH1^3	cupS NDH-13	0.0872333	0.180089	0.484391	17	0.63429	0.737724	NA	0	0	S02dflv3_1_5 vs S02_1_5	Uncharacterized protein sll1735	protein involved in low CO2-inducible, high affinity CO2 uptake NDH-13 complex	Photosynthesis and respiration
sll1739	0	#N/A	-0.230807	0.0976618	-2.36333	17	0.0302867	0.068057	NA	0	0	S02dflv3_1_5 vs S02_1_5	Sll1739 protein	unknown protein	Unknown
sll1740	0	rpl19, rplS	0.271967	0.101597	2.67692	17	0.0159231	0.0402385	NA	0	0	S02dflv3_1_5 vs S02_1_5	50S ribosomal protein L19	50S ribosomal protein L19	Translation
sll1742	0	nusG	0.372284	0.085745	4.34176	17	0.000443312	0.00218893	NA	0	0	S02dflv3_1_5 vs S02_1_5	Transcription termination/antitermination protein NusG	transcription antitermination protein NusG	Regulatory functions
sll1743	0	rpl11, rplK, rpl	0.606561	0.14399	4.21252	17	0.000585593	0.00266738	NA	0	0	S02dflv3_1_5 vs S02_1_5	50S ribosomal protein L11	50S ribosomal protein L11	Translation
sll1744	0	rpl1, rplA, rpl	0.536511	0.0767098	6.99404	17	2.16183e-06	3.30996e-05	NA	0	0	S02dflv3_1_5 vs S02_1_5	50S ribosomal protein L1	50S ribosomal protein L1	Translation
sll1745	0	rpl10, rplJ, rpl	0.391961	0.103775	3.77702	17	0.00150406	0.00594446	NA	0	0	S02dflv3_1_5 vs S02_1_5	50S ribosomal protein L10	50S ribosomal protein L10	Translation
sll1746	0	rpl12, rplL	0.345935	0.0633417	5.46141	17	4.22303e-05	0.000335368	NA	0	0	S02dflv3_1_5 vs S02_1_5	50S ribosomal protein L7/L12	50S ribosomal protein L12	Translation
sll1747	0	aroC	0.0246104	0.0855877	0.287546	17	0.77717	0.846386	NA	0	0	S02dflv3_1_5 vs S02_1_5	Chorismate synthase (CS) (EC 4.2.3.5) (5-enolpyruvylshikimate-3-phosphate phospholyase)	chorismate synthase	Amino acid biosynthesis
sll1750	urea transport	ureC	-0.23563	0.115244	-2.04461	17	0.0566978	0.113396	NA	0	0	S02dflv3_1_5 vs S02_1_5	Urease subunit alpha (EC 3.5.1.5) (Urea amidohydrolase subunit alpha)	urease alpha subunit	Central intermediary metabolism
sll1752	0	#N/A	-0.767941	0.195178	-3.93458	17	0.00106848	0.00440445	NA	0.0952381	0.0952381	S02dflv3_1_5 vs S02_1_5	Sll1752 protein	hypothetical protein	Hypothetical
sll1757	0	#N/A	-0.272137	0.103663	-2.6252	17	0.0177301	0.0437134	NA	0	0	S02dflv3_1_5 vs S02_1_5	Sll1757 protein	hypothetical protein	Hypothetical
sll1760	0	thrB	0.146476	0.356958	0.410346	17	0.686677	0.773471	NA	0	0	S02dflv3_1_5 vs S02_1_5	Homoserine kinase (HK) (HSK) (EC 2.7.1.39)	homoserine kinase	Amino acid biosynthesis
sll1762	0	#N/A	0.0499088	0.104783	0.476307	17	0.63992	0.742242	NA	0	0	S02dflv3_1_5 vs S02_1_5	Sll1762 protein	periplasmic protein, putative polar amino acid transport system substrate-binding protein	Transport and binding proteins
sll1767	0	rps6, rpsF	0.376006	0.087871	4.27907	17	0.000507327	0.00238479	NA	0.0357143	0.0357143	S02dflv3_1_5 vs S02_1_5	30S ribosomal protein S6	30S ribosomal protein S6	Translation
sll1769	0	#N/A	-0.759143	0.0629615	-12.0573	17	9.35531e-10	8.97125e-08	NA	0	0	S02dflv3_1_5 vs S02_1_5	Probable thylakoid lumen protein sll1769	hypothetical protein	Hypothetical
sll1770	0	#N/A	-0.77998	0.102384	-7.61819	17	7.05705e-07	1.27306e-05	NA	0.0357143	0.0357143	S02dflv3_1_5 vs S02_1_5	Uncharacterized protein sll1770	hypothetical protein	Hypothetical
sll1771	0	pphA	0.188196	0.101347	1.85694	17	0.0807336	0.152116	NA	0	0	S02dflv3_1_5 vs S02_1_5	Sll1771 protein	protein serin-threonin phosphatase	Regulatory functions
sll1773	0	pirA	-1.01369	0.0906138	-11.187	17	2.92041e-09	1.90035e-07	NA	0	0	S02dflv3_1_5 vs S02_1_5	Putative quercetin 2,3-dioxygenase sll1773 (Putative quercetinase) (EC 1.13.11.24) (Pirin-like protein sll1773)	hypothetical protein	Hypothetical
sll1775	0	#N/A	0.169314	0.0972846	1.7404	17	0.099858	0.179252	NA	0	0	S02dflv3_1_5 vs S02_1_5	Sll1775 protein	hypothetical protein	Hypothetical
sll1776	0	deoC, dra	-0.0567097	0.0633309	-0.89545	17	0.383051	0.50943	NA	0	0	S02dflv3_1_5 vs S02_1_5	Deoxyribose-phosphate aldolase (DERA) (EC 4.1.2.4) (2-deoxy-D-ribose 5-phosphate aldolase) (Phosphodeoxyriboaldolase) (Deoxyriboaldolase)	deoxyribose-phosphate aldolase	Purines, pyrimidines, nucleosides, and nucleotides
sll1783	0	#N/A	0.055768	0.145386	0.383587	17	0.706039	0.793097	NA	0	0	S02dflv3_1_5 vs S02_1_5	Uncharacterized protein sll1783	hypothetical protein	Hypothetical
sll1784	0	#N/A	-0.219384	0.117256	-1.87098	17	0.078663	0.148676	NA	0	0	S02dflv3_1_5 vs S02_1_5	Sll1784 protein	periplasmic protein, function unknown	Unknown
sll1785	0	cucA	0.102683	0.230265	0.445932	17	0.661274	0.75586	NA	0.047619	0.047619	S02dflv3_1_5 vs S02_1_5	Sll1785 protein	periplasmic protein, function unknown	Unknown
sll1786	0	tatD, dtd3	-0.0948473	0.0982959	-0.964916	17	0.348113	0.474393	NA	0	0	S02dflv3_1_5 vs S02_1_5	D-aminoacyl-tRNA deacylase (EC 3.1.1.96) (D-tyrosyl-tRNA deacylase)	putative deoxyribonuclease, tatD homolog	Other categories
sll1787	0	rpoB	-0.00257258	0.0761493	-0.0337834	17	0.973443	0.983702	NA	0	0	S02dflv3_1_5 vs S02_1_5	DNA-directed RNA polymerase subunit beta (RNAP subunit beta) (EC 2.7.7.6) (RNA polymerase subunit beta) (Transcriptase subunit beta)	RNA polymerase beta subunit	Transcription
sll1789	0	rpoC2, rpoC	-0.00820798	0.0926326	-0.0886079	17	0.930429	0.954528	NA	0	0	S02dflv3_1_5 vs S02_1_5	DNA-directed RNA polymerase subunit beta' (RNAP subunit beta') (EC 2.7.7.6) (RNA polymerase subunit beta') (Transcriptase subunit beta')	RNA polymerase beta prime subunit	Transcription
sll1796	SEC	Cytc6,PetJ	0.457959	0.392301	1.16737	17	0.259176	0.381129	NA	0	0	S02dflv3_1_5 vs S02_1_5	Cytochrome c6 (Cytochrome c-553) (Cytochrome c553) (Soluble cytochrome f)	cytochrome c553	Photosynthesis and respiration
sll1799	0	rpl3, rpl, rplC	0.424885	0.106555	3.98748	17	0.000952705	0.00396308	NA	0	0	S02dflv3_1_5 vs S02_1_5	50S ribosomal protein L3	50S ribosomal protein L3	Translation
sll1800	0	rpl4, rplD, rpl	0.998825	0.981915	1.01722	17	0.323307	0.446939	NA	0	0	S02dflv3_1_5 vs S02_1_5	50S ribosomal protein L4	50S ribosomal protein L4	Translation
sll1801	0	rpl23, rpl, rplW	0.370382	0.0751244	4.93025	17	0.000126829	0.000799591	NA	0	0	S02dflv3_1_5 vs S02_1_5	50S ribosomal protein L23	50S ribosomal protein L23	Translation
sll1802	0	rpl2, rpl, rplB	0.443799	0.110583	4.01328	17	0.0009009	0.00379963	NA	0	0	S02dflv3_1_5 vs S02_1_5	50S ribosomal protein L2	50S ribosomal protein L2	Translation
sll1803	0	rpl22, rplV	0.474324	0.169206	2.80322	17	0.0122222	0.0325567	NA	0	0	S02dflv3_1_5 vs S02_1_5	50S ribosomal protein L22	50S ribosomal protein L22	Translation
sll1804	0	rps3, rpl3, rpsC, rps	0.371953	0.123271	3.01735	17	0.00776199	0.0221393	NA	0	0	S02dflv3_1_5 vs S02_1_5	30S ribosomal protein S3	30S ribosomal protein S3	Translation
sll1805	0	rpl16, rplP	0.65238	0.147012	4.43759	17	0.000360891	0.00186273	NA	0	0	S02dflv3_1_5 vs S02_1_5	50S ribosomal protein L16	50S ribosomal protein L16	Translation
sll1806	0	rpl14, rplN	0.283525	0.179186	1.58229	17	0.132008	0.225627	NA	0.0833333	0.0833333	S02dflv3_1_5 vs S02_1_5	50S ribosomal protein L14	50S ribosomal protein L14	Translation
sll1807	0	rpl24, rpl, rplX	0.482482	0.140096	3.44394	17	0.0030985	0.0105326	NA	0.025974	0.025974	S02dflv3_1_5 vs S02_1_5	50S ribosomal protein L24	50S ribosomal protein L24	Translation
sll1808	0	rpl5, rplE	0.431473	0.10027	4.30312	17	0.000481732	0.00229169	NA	0	0	S02dflv3_1_5 vs S02_1_5	50S ribosomal protein L5	50S ribosomal protein L5	Translation
sll1809	0	rps8, rpsH, rps	0.196321	0.0881103	2.22812	17	0.0396635	0.0848204	NA	0	0	S02dflv3_1_5 vs S02_1_5	30S ribosomal protein S8	30S ribosomal protein S8	Translation
sll1810	0	rpl6, rpl, rplF	0.391472	0.118548	3.30221	17	0.00420994	0.0133633	NA	0	0	S02dflv3_1_5 vs S02_1_5	50S ribosomal protein L6	50S ribosomal protein L6	Translation
sll1811	0	rpl18, rplR	0.594645	0.369849	1.6078	17	0.126291	0.217451	NA	0	0	S02dflv3_1_5 vs S02_1_5	50S ribosomal protein L18	50S ribosomal protein L18	Translation
sll1812	0	rps5, rpsE	0.465382	0.107754	4.31892	17	0.000465632	0.00225035	NA	0	0	S02dflv3_1_5 vs S02_1_5	30S ribosomal protein S5	30S ribosomal protein S5	Translation
sll1813	0	rpl15, rplO	0.34526	0.119642	2.88577	17	0.0102674	0.0281312	NA	0	0	S02dflv3_1_5 vs S02_1_5	50S ribosomal protein L15	50S ribosomal protein L15	Translation
sll1814	Sec pathway	secY	-0.21578	0.0957771	-2.25294	17	0.0377623	0.0821037	NA	0	0	S02dflv3_1_5 vs S02_1_5	Protein translocase subunit SecY	preprotein translocase SecY subunit	Cellular processes
sll1815	0	adk	0.413096	0.159435	2.591	17	0.0190308	0.0462938	NA	0	0	S02dflv3_1_5 vs S02_1_5	Adenylate kinase 1 (AK 1) (EC 2.7.4.3) (ATP-AMP transphosphorylase 1) (ATP:AMP phosphotransferase 1) (Adenylate monophosphate kinase 1)	adenylate kinase	Purines, pyrimidines, nucleosides, and nucleotides
sll1816	0	rps13, rpl13, rpsM, rps	0.193154	0.152162	1.2694	17	0.221402	0.337286	NA	0	0	S02dflv3_1_5 vs S02_1_5	30S ribosomal protein S13	30S ribosomal protein S13	Translation
sll1817	0	rps11, rpsK	0.613158	0.118078	5.19281	17	7.33501e-05	0.000508152	NA	0	0	S02dflv3_1_5 vs S02_1_5	30S ribosomal protein S11	30S ribosomal protein S11	Translation
sll1818	0	rpoA, bacA	0.0633179	0.0911888	0.694361	17	0.496837	0.614136	NA	0	0	S02dflv3_1_5 vs S02_1_5	DNA-directed RNA polymerase subunit alpha (RNAP subunit alpha) (EC 2.7.7.6) (RNA polymerase subunit alpha) (Transcriptase subunit alpha)	RNA polymerase alpha subunit	Transcription
sll1819	0	rpl17, rplQ	0.601685	0.167648	3.58898	17	0.00226236	0.00836753	NA	0	0	S02dflv3_1_5 vs S02_1_5	50S ribosomal protein L17	50S ribosomal protein L17	Translation
sll1821	0	rpl13, rplM	0.642496	0.0963071	6.67133	17	3.93723e-06	5.10565e-05	NA	0	0	S02dflv3_1_5 vs S02_1_5	50S ribosomal protein L13	50S ribosomal protein L13	Translation
sll1822	0	rps9, rpsI	0.452304	0.114988	3.93348	17	0.00107103	0.004405	NA	0	0	S02dflv3_1_5 vs S02_1_5	30S ribosomal protein S9	30S ribosomal protein S9	Translation
sll1823	0	purA, adeK	-0.213221	0.0949945	-2.24456	17	0.0383949	0.0833796	NA	0	0	S02dflv3_1_5 vs S02_1_5	Adenylosuccinate synthetase (AMPSase) (AdSS) (EC 6.3.4.4) (IMP--aspartate ligase)	adenylosuccinate synthetase	Purines, pyrimidines, nucleosides, and nucleotides
sll1824	0	rplY, rpl25	0.393476	0.0440271	8.93712	17	7.82732e-08	2.45886e-06	NA	0.047619	0.047619	S02dflv3_1_5 vs S02_1_5	50S ribosomal protein L25	50S ribosomal protein L25	Translation
sll1825	0	#N/A	-1.15954	0.109275	-10.6112	17	6.44465e-09	3.3549e-07	NA	0	0	S02dflv3_1_5 vs S02_1_5	Aklaviketone reductase	hypothetical protein	Hypothetical
sll1830	0	#N/A	0.120604	0.12335	0.977738	17	0.341913	0.468396	NA	0	0	S02dflv3_1_5 vs S02_1_5	Sll1830 protein	unknown protein	Unknown
sll1833	PBP (penicillin-binding proteins)	pbp4	-0.168401	0.2201	-0.76511	17	0.454698	0.575319	NA	0	0	S02dflv3_1_5 vs S02_1_5	Penicillin-binding protein	penicillin-binding protein (ClassB)	Other categories
sll1835	0	#N/A	0.17254	0.159715	1.0803	17	0.295097	0.417768	NA	0	0	S02dflv3_1_5 vs S02_1_5	Sll1835 protein	periplasmic protein, function unknown	Hypothetical
sll1837	0	#N/A	-0.36604	0.166707	-2.1957	17	0.0422803	0.0889925	NA	0	0	S02dflv3_1_5 vs S02_1_5	Sll1837 protein	periplasmic protein, function unknown	Unknown
sll1841	pyruvate metabol	odhB, pdhC, citM	-0.42561	0.113326	-3.75563	17	0.00157553	0.00616982	NA	0.00892857	0.00892857	S02dflv3_1_5 vs S02_1_5	Dihydrolipoamide acetyltransferase component of pyruvate dehydrogenase complex (EC 2.3.1.-)	pyruvate dehydrogenase dihydrolipoamide acetyltransferase component (E2)	Energy metabolism
sll1852	0	ndkR, ndk	-1.02236	0.111793	-9.14515	17	5.64241e-08	1.93971e-06	NA	0	0	S02dflv3_1_5 vs S02_1_5	Nucleoside diphosphate kinase (NDK) (NDP kinase) (EC 2.7.4.6) (Nucleoside-2-P kinase)	nucleoside diphosphate kinase	Purines, pyrimidines, nucleosides, and nucleotides
sll1854	0	xth, xthA	-0.234021	0.269019	-0.869907	17	0.396468	0.522318	NA	0	0	S02dflv3_1_5 vs S02_1_5	Exodeoxyribonuclease III	exodeoxyribonuclease III	DNA replication, restriction, modification, recombination, and repair
sll1862	0	#N/A	0.138612	0.236338	0.586499	17	0.565248	0.680239	NA	0	0	S02dflv3_1_5 vs S02_1_5	Sll1862 protein	unknown protein	Unknown
sll1863	0	#N/A	0.751221	0.238145	3.15447	17	0.00578713	0.0174572	NA	0	0	S02dflv3_1_5 vs S02_1_5	Sll1863 protein	unknown protein	Unknown
sll1865	0	pfbB, prfB	0.456156	0.197776	2.30643	17	0.0339483	0.0750653	NA	0.0909091	0.0909091	S02dflv3_1_5 vs S02_1_5	Peptide chain release factor 2 (RF-2)	peptide chain release factor 2	Translation
sll1866	0	#N/A	-0.240878	0.0716993	-3.35956	17	0.00371935	0.0121012	NA	0.0595238	0.0595238	S02dflv3_1_5 vs S02_1_5	Sll1866 protein	hypothetical protein	Hypothetical
sll1867 / slr1311	PSII (MS sll1867/slr1311)	psbA3, psbA, psbAIII, psba-3	-0.600016	0.141981	-4.22604	17	0.000568752	0.00261683	NA	0	0	S02dflv3_1_5 vs S02_1_5	Photosystem II protein D1 2 (PSII D1 protein 2) (EC 1.10.3.9) (Photosystem II Q(B) protein 2)	photosystem II D1 protein	Photosynthesis and respiration
sll1871	Hik	hik6	-0.148174	0.111399	-1.33012	17	0.201049	0.311489	NA	0.107143	0.107143	S02dflv3_1_5 vs S02_1_5	Sensory transduction histidine kinase	two-component system sensory histidine kinase	Regulatory functions
sll1873	0	#N/A	-0.660489	0.113465	-5.82108	17	2.04442e-05	0.000188128	NA	0	0	S02dflv3_1_5 vs S02_1_5	Sll1873 protein	unknown protein	Unknown
sll1878	Fe uptake	futC	0.403987	0.192548	2.09811	17	0.0511466	0.103659	NA	0.0428571	0.0428571	S02dflv3_1_5 vs S02_1_5	ABC transporter	iron(III)-transport ATP-binding protein	Transport and binding proteins
sll1879	0	rre23, ycf55	0.00368052	0.144023	0.0255551	17	0.97991	0.987627	NA	0.0238095	0.0238095	S02dflv3_1_5 vs S02_1_5	Ycf55-like protein	two-component response regulator	Regulatory functions
sll1880	0	#N/A	-0.0245268	0.209905	-0.116847	17	0.908351	0.939815	NA	0.0714286	0.0714286	S02dflv3_1_5 vs S02_1_5	UPF0047 protein sll1880	hypothetical protein	Hypothetical
sll1883	0	argJ	-0.108676	0.132406	-0.820773	17	0.423136	0.54842	NA	0	0	S02dflv3_1_5 vs S02_1_5	Arginine biosynthesis bifunctional protein ArgJ [Cleaved into: Arginine biosynthesis bifunctional protein ArgJ alpha chain; Arginine biosynthesis bifunctional protein ArgJ beta chain] [Includes: Glutamate N-acetyltransferase (EC 2.3.1.35) (Ornithine acetyltransferase) (OATase) (Ornithine transacetylase); Amino-acid acetyltransferase (EC 2.3.1.1) (N-acetylglutamate synthase) (AGSase)]	arginine biosynthesis bifunctional protein ArgJ	Amino acid biosynthesis
sll1884	0	#N/A	-0.246205	0.13658	-1.80264	17	0.0892007	0.163184	NA	0.0119048	0.0119048	S02dflv3_1_5 vs S02_1_5	Sll1884 protein	hypothetical protein	Hypothetical
sll1886	0	#N/A	0.114449	0.375044	0.305162	17	0.763947	0.839488	NA	0.163265	0.163265	S02dflv3_1_5 vs S02_1_5	Sll1886 protein	hypothetical protein	Hypothetical
sll1888	Hik	hik5	-0.449565	0.122946	-3.65661	17	0.00195346	0.0073996	NA	0.0803571	0.0803571	S02dflv3_1_5 vs S02_1_5	Sensory transduction histidine kinase	two-component sensor histidine kinase	Regulatory functions
sll1891	0	#N/A	-2.0672	0.366793	-5.63588	17	2.96422e-05	0.000248885	NA	0.142857	0.142857	S02dflv3_1_5 vs S02_1_5	Sll1891 protein	unknown protein	Unknown
sll1893	0	hisF	0.0924898	0.0971516	0.952015	17	0.35443	0.480127	NA	0	0	S02dflv3_1_5 vs S02_1_5	Imidazole glycerol phosphate synthase subunit HisF (EC 4.1.3.-) (IGP synthase cyclase subunit) (IGP synthase subunit HisF) (ImGP synthase subunit HisF) (IGPS subunit HisF)	cyclase	Amino acid biosynthesis
sll1894	Riboflavin biosynthesis	ribA	-0.130937	0.104107	-1.25771	17	0.2255	0.342099	NA	0.00952381	0.00952381	S02dflv3_1_5 vs S02_1_5	Riboflavin biosynthesis protein RibBA [Includes: 3,4-dihydroxy-2-butanone 4-phosphate synthase (DHBP synthase) (EC 4.1.99.12); GTP cyclohydrolase-2 (EC 3.5.4.25) (GTP cyclohydrolase II)]	riboflavin biosynthesis protein RibA	Biosynthesis of cofactors, prosthetic groups, and carriers
sll1895	0	#N/A	0.0627575	0.0693848	0.904486	17	0.378378	0.503951	NA	0	0	S02dflv3_1_5 vs S02_1_5	Uncharacterized protein sll1895	hypothetical protein	Hypothetical
sll1897	0	#N/A	-0.524301	0.0761606	-6.88415	17	2.64719e-06	3.76811e-05	NA	0.025974	0.025974	S02dflv3_1_5 vs S02_1_5	Sll1897 protein	hypothetical protein	Hypothetical
sll1900	0	act	0.128213	0.100164	1.28003	17	0.217728	0.332523	NA	0.0519481	0.0519481	S02dflv3_1_5 vs S02_1_5	Acetyltransferase	acetyltransferase	Other categories
sll1902	0	#N/A	0.625763	0.175636	3.56283	17	0.00239445	0.00869062	NA	0.107143	0.107143	S02dflv3_1_5 vs S02_1_5	Sll1902 protein	hypothetical protein	Hypothetical
sll1905	Hik	hik19	0.941347	0.714791	1.31696	17	0.205331	0.317045	NA	0	0	S02dflv3_1_5 vs S02_1_5	Hybrid sensory kinase	two-component hybrid sensor and regulator	Regulatory functions
sll1906	0	orf484	-0.334115	0.123616	-2.70285	17	0.0150849	0.038548	NA	0	0	S02dflv3_1_5 vs S02_1_5	44.5 kD bacteriochlorophyll synthase subunit	hypothetical protein	Hypothetical
sll1908	Glycolate metabolism	serA	0.0227631	0.0770922	0.295271	17	0.771363	0.843399	NA	0	0	S02dflv3_1_5 vs S02_1_5	D-3-phosphoglycerate dehydrogenase (PGDH) (EC 1.1.1.95) (2-oxoglutarate reductase) (EC 1.1.1.399)	Hydroxypyruvate reductase/D-3-phosphoglycerate dehydrogenase	Amino acid biosynthesis
sll1909	0	prmA	-0.107326	0.0947886	-1.13227	17	0.273239	0.395426	NA	0	0	S02dflv3_1_5 vs S02_1_5	Ribosomal protein L11 methyltransferase (L11 Mtase) (EC 2.1.1.-)	probable methyltransferase	Translation
sll1910	0	zam	0.164747	0.144492	1.14018	17	0.270019	0.391389	NA	0	0	S02dflv3_1_5 vs S02_1_5	Acetazolamide conferring resistance protein zam	protein conferring resistance to acetazolamide Zam	Other categories
sll1911	0	#N/A	-1.29352	0.113013	-11.4458	17	2.06707e-09	1.51412e-07	NA	0.0119048	0.0119048	S02dflv3_1_5 vs S02_1_5	Sll1911 protein	hypothetical protein	Hypothetical
sll1913	0	#N/A	-0.258999	0.15803	-1.63892	17	0.119603	0.207144	NA	0	0	S02dflv3_1_5 vs S02_1_5	Sll1913 protein	hypothetical protein	Hypothetical
sll1915	0	#N/A	-0.768358	0.177424	-4.33063	17	0.000454043	0.00221573	NA	0.0428571	0.0428571	S02dflv3_1_5 vs S02_1_5	Sll1915 protein	hypothetical protein	Hypothetical
sll1920	Cu transport	pacS	-0.477042	0.103991	-4.58733	17	0.000262041	0.00145994	NA	0.0714286	0.0714286	S02dflv3_1_5 vs S02_1_5	Probable copper-transporting ATPase PacS (EC 3.6.3.54)	copper-transporting P-type ATPase PacS	Transport and binding proteins
sll1921	0	#N/A	0.11242	0.234247	0.47992	17	0.637401	0.740653	NA	0.0238095	0.0238095	S02dflv3_1_5 vs S02_1_5	Sll1921 protein	hypothetical protein	Hypothetical
sll1927	0	oppF, appD, appF	0.0705409	0.0873094	0.807942	17	0.430285	0.553055	NA	0	0	S02dflv3_1_5 vs S02_1_5	ABC transporter	ABC transporter ATP-binding protein	Transport and binding proteins
sll1931	Glycolate metabolism	glyA, shm	0.0621467	0.0777163	0.799661	17	0.434939	0.555878	NA	0	0	S02dflv3_1_5 vs S02_1_5	Serine hydroxymethyltransferase (SHMT) (Serine methylase) (EC 2.1.2.1)	serine hydroxymethyltransferase	Amino acid biosynthesis
sll1932	0	dnaK, dnaK3	-0.0922823	0.0789509	-1.16886	17	0.258591	0.380884	NA	0.047619	0.047619	S02dflv3_1_5 vs S02_1_5	Chaperone protein dnaK3 (HSP70-3) (Heat shock 70 kDa protein 3) (Heat shock protein 70-3)	DnaK protein	Cellular processes
sll1933	0	dnaJ, dnaJ3, dnaJ1	-0.380112	0.157685	-2.41057	17	0.0275311	0.062938	NA	0.107143	0.107143	S02dflv3_1_5 vs S02_1_5	Chaperone protein DnaJ 2	DnaJ protein, heat shock protein 40, molecular chaperone	Cellular processes
sll1938	0	#N/A	-0.128339	0.180337	-0.711664	17	0.486325	0.606077	NA	0.0909091	0.0909091	S02dflv3_1_5 vs S02_1_5	Sll1938 protein	hypothetical protein	Hypothetical
sll1940	0	#N/A	0.0799789	0.210546	0.379864	17	0.70875	0.794987	NA	0.0892857	0.0892857	S02dflv3_1_5 vs S02_1_5	Sll1940 protein	hypothetical protein	Hypothetical
sll1941	0	gyrA	0.867192	0.151297	5.7317	17	2.44451e-05	0.000215164	NA	0	0	S02dflv3_1_5 vs S02_1_5	DNA topoisomerase 4 subunit A (EC 5.99.1.3) (Topoisomerase IV subunit A)	DNA gyrase A subunit	DNA replication, restriction, modification, recombination, and repair
sll1945	0	dxs	0.305289	0.0895644	3.4086	17	0.00334493	0.0111213	NA	0	0	S02dflv3_1_5 vs S02_1_5	1-deoxy-D-xylulose-5-phosphate synthase (EC 2.2.1.7) (1-deoxyxylulose-5-phosphate synthase) (DXP synthase) (DXPS)	1-deoxyxylulose-5-phosphate synthase	Other categories
sll1949	0	#N/A	-0.306047	0.0854513	-3.58154	17	0.00229922	0.00844963	NA	0	0	S02dflv3_1_5 vs S02_1_5	Sll1949 protein	unknown protein	Unknown
sll1950	0	#N/A	0.0989066	0.129598	0.763182	17	0.455816	0.576272	NA	0	0	S02dflv3_1_5 vs S02_1_5	Sll1950 protein	unknown protein	Unknown
sll1956	0	#N/A	0.181393	0.107832	1.68218	17	0.110809	0.19413	NA	0.0535714	0.0535714	S02dflv3_1_5 vs S02_1_5	Sll1956 protein	hypothetical protein	Hypothetical
sll1958	0	hisC	-0.500218	0.104928	-4.76725	17	0.000178822	0.00105767	NA	0	0	S02dflv3_1_5 vs S02_1_5	Histidinol-phosphate aminotransferase (EC 2.6.1.9) (Imidazole acetol-phosphate transaminase)	histidinol phosphate aminotransferase	Amino acid biosynthesis
sll1959	0	suhB, ssyA	-0.65476	0.150862	-4.34014	17	0.000444859	0.00219063	NA	0	0	S02dflv3_1_5 vs S02_1_5	Extragenic suppressor	probable inositol monophosphatase	Other categories
sll1961	0	#N/A	-0.0228845	0.0936324	-0.244408	17	0.80984	0.869616	NA	0	0	S02dflv3_1_5 vs S02_1_5	Sll1961 protein	hypothetical protein	Hypothetical
sll1967	0	#N/A	-0.466886	0.0861142	-5.42171	17	4.57956e-05	0.00035825	NA	0	0	S02dflv3_1_5 vs S02_1_5	Uncharacterized RNA methyltransferase sll1967 (EC 2.1.1.-)	probable RNA methyltransferase	Translation
sll1973	0	#N/A	-0.503882	0.0943938	-5.33808	17	5.43566e-05	0.000405893	NA	0.0595238	0.0595238	S02dflv3_1_5 vs S02_1_5	Glycerol-3-phosphate acyltransferase (Acyl-PO4 G3P acyltransferase) (Acyl-phosphate--glycerol-3-phosphate acyltransferase) (G3P acyltransferase) (GPAT) (EC 2.3.1.n3) (Lysophosphatidic acid synthase) (LPA synthase)	hypothetical protein	Hypothetical
sll1979	0	#N/A	-0.182225	0.127748	-1.42644	17	0.171849	0.276088	NA	0	0	S02dflv3_1_5 vs S02_1_5	Sll1979 protein	hypothetical protein	Hypothetical
sll1980	Trx	trxA	-0.937893	0.118147	-7.93835	17	4.05474e-07	8.69145e-06	NA	0	0	S02dflv3_1_5 vs S02_1_5	Thiol:disulfide interchange protein TxlA homolog	thiol:disulfide interchange protein TrxA	Cellular processes
sll1981	Glycolate metabolism/TCA - OgdA/SsaD bypass	ilvB, 2-OGDC/OgdA	-0.458241	0.137163	-3.34084	17	0.00387289	0.0124672	NA	0	0	S02dflv3_1_5 vs S02_1_5	Acetolactate synthase	acetolactate synthase, 2-oxoglutarate decarboxylase, glyoxylate carboligase	Amino acid biosynthesis
sll1987	0	katG, cpx	0.473383	0.0873943	5.41663	17	4.62735e-05	0.000359115	NA	0	0	S02dflv3_1_5 vs S02_1_5	Catalase-peroxidase (CP) (EC 1.11.1.21) (Peroxidase/catalase)	catalase peroxidase	Cellular processes
sll1988	0	#N/A	-0.145149	0.167273	-0.867739	17	0.397621	0.523458	NA	0	0	S02dflv3_1_5 vs S02_1_5	33 kDa chaperonin (Heat shock protein 33 homolog) (HSP33)	33 kDa chaperonin	Cellular processes
sll1994	heme synthesis	hemB	0.0284679	0.0987232	0.28836	17	0.776557	0.846386	NA	0	0	S02dflv3_1_5 vs S02_1_5	Delta-aminolevulinic acid dehydratase (ALAD) (ALADH) (EC 4.2.1.24) (Porphobilinogen synthase)	porphobilinogen synthase (5-aminolevulinate dehydratase)	Biosynthesis of cofactors, prosthetic groups, and carriers
sll2001	0	lap	-0.61747	0.0999059	-6.18052	17	1.00692e-05	0.000108496	NA	0	0	S02dflv3_1_5 vs S02_1_5	Probable cytosol aminopeptidase (EC 3.4.11.1) (Leucine aminopeptidase) (LAP) (EC 3.4.11.10) (Leucyl aminopeptidase)	leucine aminopeptidase	Translation
sll2002	0	#N/A	-0.336854	0.104102	-3.2358	17	0.00485828	0.0150541	NA	0	0	S02dflv3_1_5 vs S02_1_5	Sll2002 protein	hypothetical protein	Hypothetical
sll2005	0	gyrB	0.253861	0.0631274	4.02141	17	0.000885177	0.00374198	NA	0	0	S02dflv3_1_5 vs S02_1_5	DNA gyrase subunit B (EC 5.99.1.3) [Cleaved into: Ssp GyrB intein]	DNA gyrase B subunit [Contains: Ssp gyrB intein]	DNA replication, restriction, modification, recombination, and repair
sll2008	0	prp1	0.242054	0.229725	1.05367	17	0.306781	0.430522	NA	0.0178571	0.0178571	S02dflv3_1_5 vs S02_1_5	Processing protease	processing protease	Translation
sll2009	0	prp2	0.233547	0.125552	1.86017	17	0.0802532	0.151368	NA	0	0	S02dflv3_1_5 vs S02_1_5	Processing protease	processing protease	Translation
sll2010	0	murD	-0.0300328	0.140636	-0.21355	17	0.833438	0.887507	NA	0	0	S02dflv3_1_5 vs S02_1_5	UDP-N-acetylmuramoylalanine--D-glutamate ligase (EC 6.3.2.9) (D-glutamic acid-adding enzyme) (UDP-N-acetylmuramoyl-L-alanyl-D-glutamate synthetase)	UDP-N-acetylmuramoylalanine--D-glutamate ligase	Cell envelope
sll2014	0	sfsA	0.476231	0.0812662	5.86014	17	1.8914e-05	0.000176725	NA	0	0	S02dflv3_1_5 vs S02_1_5	Sugar fermentation stimulation protein homolog	sugar fermentation stimulation protein	Regulatory functions
sll5033	0	#N/A	0.309402	0.340909	0.907579	17	0.376787	0.502566	NA	0	0	S02dflv3_1_5 vs S02_1_5	Sll5033 protein	hypothetical protein	Hypothetical
sll5034	0	#N/A	-0.273229	0.147979	-1.8464	17	0.0823188	0.15385	NA	0.012987	0.012987	S02dflv3_1_5 vs S02_1_5	Sll5034 protein	hypothetical protein	Hypothetical
sll5036	0	#N/A	-0.151376	0.303411	-0.498913	17	0.624235	0.729542	NA	0	0	S02dflv3_1_5 vs S02_1_5	Sulfide-quinone reductase	sulfide-quinone reductase	Other categories
sll5042	0	#N/A	-0.191064	0.124914	-1.52957	17	0.144518	0.241793	NA	0	0	S02dflv3_1_5 vs S02_1_5	Sll5042 protein	probable sulfotransferase	Other categories
sll5048	0	#N/A	0.0433863	0.173457	0.250127	17	0.805486	0.867887	NA	0	0	S02dflv3_1_5 vs S02_1_5	Sll5048 protein	probable glycosyltransferase	Other categories
sll5059	0	#N/A	-0.254149	0.082138	-3.09417	17	0.0065863	0.0194493	NA	0	0	S02dflv3_1_5 vs S02_1_5	Two-component response regulator	two-component response regulator	Regulatory functions
sll5079	0	#N/A	-0.109966	0.0846542	-1.299	17	0.211288	0.324319	NA	0	0	S02dflv3_1_5 vs S02_1_5	Sll5079 protein	probable short chain dehydrogenase	Other categories
sll5080	0	#N/A	0.339716	0.107943	3.14719	17	0.00587841	0.017674	NA	0.0571429	0.0571429	S02dflv3_1_5 vs S02_1_5	Non-heme chloroperoxidase	non-heme chloroperoxidase	Biosynthesis of cofactors, prosthetic groups, and carriers
sll5128	0	#N/A	-0.0471917	0.0719495	-0.655901	17	0.520667	0.635848	NA	0	0	S02dflv3_1_5 vs S02_1_5	Uncharacterized protein	unknown protein	Unknown
sll6036 / slr5105	0	parA	0.0607067	0.109165	0.556101	17	0.585387	0.697108	NA	0.0357143	0.0357143	S02dflv3_1_5 vs S02_1_5	ParA family chromosome partitioning protein	chromosome partitioning protein, ParA family	Other categories
sll6053	0	#N/A	0.743873	0.649306	1.14564	17	0.267815	0.388812	NA	0.142857	0.142857	S02dflv3_1_5 vs S02_1_5	Sll6053 protein	hypothetical protein	Hypothetical
sll6055	0	#N/A	-0.535385	0.35028	-1.52845	17	0.144794	0.242031	NA	0	0	S02dflv3_1_5 vs S02_1_5	Sll6055 protein	hypothetical protein	Hypothetical
sll6093	0	parA	0.0454029	0.127813	0.35523	17	0.726786	0.808428	NA	0	0	S02dflv3_1_5 vs S02_1_5	ParA family chromosome partitioning protein	chromosome partitioning protein, ParA family	Other categories
sll7043	0	#N/A	0.164808	0.0981805	1.67863	17	0.11151	0.194982	NA	0	0	S02dflv3_1_5 vs S02_1_5	Uncharacterized protein	unknown protein	Unknown
sll7044	0	parA	0.0596419	0.111272	0.536	17	0.598903	0.708112	NA	0	0	S02dflv3_1_5 vs S02_1_5	Sll7044 protein	plasmid partition protein ParA homolog	Other categories
sll7066	CRISPR	cas7	4.02575	0.388248	10.369	17	9.07889e-09	4.35309e-07	NA	0.346939	0.346939	S02dflv3_1_5 vs S02_1_5	Uncharacterized protein	CRISPR 2 III-A / hypothetical protein	Cellular processes/Unknown
sll7085	CRISPR	cmr6	3.76575	0.329118	11.4419	17	2.07755e-09	1.51412e-07	NA	0.0714286	0.0714286	S02dflv3_1_5 vs S02_1_5	Uncharacterized protein	CRISPR 3 III-B/unknown protein	Cellular processes/Unknown
sll7086	CRISPR	0	3.59854	0.295206	12.1899	17	7.9103e-10	8.97125e-08	NA	0.0952381	0.0952381	S02dflv3_1_5 vs S02_1_5	Uncharacterized protein	CRISPR 3 III-B/unknown protein	Cellular processes/Unknown
sll7087	CRISPR	cmr4	2.97175	0.267769	11.0982	17	3.29263e-09	1.99528e-07	NA	0.155844	0.155844	S02dflv3_1_5 vs S02_1_5	Uncharacterized protein	CRISPR 3 III-B/unknown protein	Cellular processes/Unknown
sll7089	CRISPR	cmr3	1.94385	0.182213	10.668	17	5.95208e-09	3.28627e-07	NA	0	0	S02dflv3_1_5 vs S02_1_5	Uncharacterized protein	CRISPR 3 III-B/unknown protein	Cellular processes/Unknown
sll7090	CRISPR	cmr2, cas10	1.86793	0.154666	12.0771	17	9.12217e-10	8.97125e-08	NA	0.0408163	0.0408163	S02dflv3_1_5 vs S02_1_5	Uncharacterized protein	CRISPR 3 III-B/unknown protein	Cellular processes/Unknown
sll8004	0	#N/A	-0.106432	0.224475	-0.474138	17	0.641434	0.742242	NA	0.0204082	0.0204082	S02dflv3_1_5 vs S02_1_5	Sll8004 protein	hypothetical protein	Hypothetical
sll8007	0	#N/A	0.280788	0.100298	2.79953	17	0.0123176	0.0327152	NA	0.0238095	0.0238095	S02dflv3_1_5 vs S02_1_5	Uncharacterized protein	unknown protein	Unknown
sll8012	0	#N/A	0.292286	0.142257	2.05464	17	0.0556177	0.11166	NA	0	0	S02dflv3_1_5 vs S02_1_5	Uncharacterized protein	unknown protein	Unknown
sll8049	0	#N/A	0.153999	0.0691096	2.22833	17	0.0396473	0.0848204	NA	0.0119048	0.0119048	S02dflv3_1_5 vs S02_1_5	Type I site-specific deoxyribonuclease chain R	type I site-specific deoxyribonuclease chain R	DNA replication, restriction, modification, recombination, and repair
slr0001	0	#N/A	-0.588134	0.169243	-3.47507	17	0.00289638	0.00999472	NA	0	0	S02dflv3_1_5 vs S02_1_5	Slr0001 protein	hypothetical protein	Hypothetical
slr0006	Glycolate metabolism	0	0.16762	0.123681	1.35525	17	0.193072	0.301786	NA	0.192857	0.192857	S02dflv3_1_5 vs S02_1_5	Slr0006 protein	glutamate/glyoxylate aminotransferase	Energy metabolism/Unknown
slr0007	0	#N/A	0.31343	0.120426	2.60269	17	0.0185765	0.0455239	NA	0	0	S02dflv3_1_5 vs S02_1_5	Slr0007 protein	probable sugar-phosphate nucleotidyltransferase	Other categories
slr0008	PSII assembly factor - D1 processing	ctpA	0.363031	0.227166	1.59808	17	0.128444	0.220362	NA	0.102041	0.102041	S02dflv3_1_5 vs S02_1_5	Carboxyl-terminal-processing protease (EC 3.4.21.102) (CtpA)	carboxyl-terminal processing protease	Translation
slr0009	CCM-RuBisCo	rbcL	-0.618608	0.0621297	-9.95672	17	1.64986e-08	7.24395e-07	NA	0	0	S02dflv3_1_5 vs S02_1_5	Ribulose bisphosphate carboxylase large chain (RuBisCO large subunit) (EC 4.1.1.39)	ribulose bisphosphate carboxylase large subunit	Photosynthesis and respiration
slr0012	CCM-RuBisCo	rbcS	-0.387136	0.0873204	-4.43352	17	0.000364051	0.00186354	NA	0	0	S02dflv3_1_5 vs S02_1_5	Ribulose bisphosphate carboxylase small chain (RuBisCO small subunit) (EC 4.1.1.39)	ribulose bisphosphate carboxylase small subunit	Photosynthesis and respiration
slr0013	0	#N/A	-0.0273347	0.0996508	-0.274305	17	0.787156	0.855727	NA	0	0	S02dflv3_1_5 vs S02_1_5	Slr0013 protein	hypothetical protein	Hypothetical
slr0015	0	lpxB	0.3431	0.0923386	3.71568	17	0.00171833	0.00660506	NA	0	0	S02dflv3_1_5 vs S02_1_5	Lipid-A-disaccharide synthase (EC 2.4.1.182)	lipid A disaccharide synthase	Cell envelope
slr0017	0	murA	0.912946	0.138412	6.59587	17	4.53898e-06	5.70346e-05	NA	0	0	S02dflv3_1_5 vs S02_1_5	UDP-N-acetylglucosamine 1-carboxyvinyltransferase (EC 2.5.1.7) (Enoylpyruvate transferase) (UDP-N-acetylglucosamine enolpyruvyl transferase) (EPT)	UDP-N-acetylglucosamine 1-carboxyvinyltransferase	Cell envelope
slr0018	TCA	fumC, FUM	-0.0174986	0.0659707	-0.265249	17	0.794008	0.860608	NA	0	0	S02dflv3_1_5 vs S02_1_5	Fumarate hydratase class II (Fumarase C) (EC 4.2.1.2) (Aerobic fumarase) (Iron-independent fumarase)	fumarase	Energy metabolism
slr0021	0	sppA2, sppA	0.592086	0.169467	3.49381	17	0.00278114	0.00967029	NA	0	0	S02dflv3_1_5 vs S02_1_5	Putative protease slr0021 (EC 3.4.21.-)	protease	Translation
slr0031	0	#N/A	-0.205729	0.104016	-1.97786	17	0.0643878	0.126009	NA	0	0	S02dflv3_1_5 vs S02_1_5	Slr0031 protein	hypothetical protein	Hypothetical
slr0032	0	ilvE	-0.262702	0.0823994	-3.18816	17	0.00538297	0.0164836	NA	0	0	S02dflv3_1_5 vs S02_1_5	Probable branched-chain-amino-acid aminotransferase (BCAT) (EC 2.6.1.42)	probable branched-chain amino acid aminotransferase	Amino acid biosynthesis
slr0033	0	#N/A	-0.394215	0.0641652	-6.14375	17	1.08173e-05	0.000114588	NA	0	0	S02dflv3_1_5 vs S02_1_5	Glutamyl-tRNA(Gln) amidotransferase subunit C (Glu-ADT subunit C) (EC 6.3.5.-)	glutamyl-tRNA(Gln) amidotransferase subunit C	Translation
slr0038	0	#N/A	-0.269953	0.0911042	-2.96312	17	0.00871292	0.0243481	NA	0	0	S02dflv3_1_5 vs S02_1_5	Slr0038 protein	hypothetical protein	Hypothetical
slr0039	0	#N/A	-0.153473	0.11461	-1.33909	17	0.198174	0.308873	NA	0.0357143	0.0357143	S02dflv3_1_5 vs S02_1_5	Uncharacterized protein slr0039	hypothetical protein	Hypothetical
slr0043	CCM (BCT1)	cmpC	0.584244	0.128047	4.56273	17	0.000276153	0.0015247	NA	0.0408163	0.0408163	S02dflv3_1_5 vs S02_1_5	Bicarbonate transport ATP-binding protein CmpC (EC 3.6.3.-)	bicarbonate transport system ATP-binding protein	Transport and binding proteins
slr0049	0	#N/A	0.626018	0.0993699	6.29987	17	7.98953e-06	9.15529e-05	NA	0	0	S02dflv3_1_5 vs S02_1_5	Slr0049 protein	hypothetical protein	Hypothetical
slr0050	0	ycf56	-0.195763	0.137286	-1.42595	17	0.171987	0.276088	NA	0.0119048	0.0119048	S02dflv3_1_5 vs S02_1_5	Ribonuclease Z (RNase Z) (EC 3.1.26.11) (tRNA 3 endonuclease) (tRNase Z)	hypothetical protein YCF56	Hypothetical
slr0051	CCM	ecaB	-0.217694	0.403029	-0.540146	17	0.596103	0.706176	NA	0.309524	0.309524	S02dflv3_1_5 vs S02_1_5	Carbonic anhydrase (EC 4.2.1.1) (Carbonate dehydratase)	periplasmic beta-type carbonic anhydrase	Photosynthesis and respiration
slr0055	tryptophane/folate biosynthesis	trpG	0.684063	0.136117	5.02556	17	0.000103875	0.000685725	NA	0	0	S02dflv3_1_5 vs S02_1_5	Anthranilate synthase component II	anthranilate synthase component II	Amino acid biosynthesis
slr0056	Chl biosynthesis	chlG	-0.211877	0.0799704	-2.64944	17	0.0168603	0.042042	NA	0.142857	0.142857	S02dflv3_1_5 vs S02_1_5	Chlorophyll a synthase	chlorophyll a synthase	Biosynthesis of cofactors, prosthetic groups, and carriers
slr0058	0	#N/A	-0.177173	0.0790123	-2.24235	17	0.0385631	0.0836452	NA	0	0	S02dflv3_1_5 vs S02_1_5	Slr0058 protein	hypothetical protein	Hypothetical
slr0060	0	#N/A	0.147969	0.0526461	2.81063	17	0.0120331	0.032147	NA	0	0	S02dflv3_1_5 vs S02_1_5	Slr0060 protein	unknown protein	Unknown
slr0063	Pili	pilB1	-0.449369	0.0573476	-7.83588	17	4.83451e-07	9.47149e-06	NA	0	0	S02dflv3_1_5 vs S02_1_5	General secretion pathway protein E	pilus biogenesis protein homologous to general secretion pathway protein E	Cellular processes
slr0064	0	#N/A	-0.298812	0.0825314	-3.62058	17	0.00211239	0.00793561	NA	0.0428571	0.0428571	S02dflv3_1_5 vs S02_1_5	Putative RNA methyltransferase slr0064 (EC 2.1.1.-)	Putative RNA methyltransferase/hypothetical protein	Hypothetical
slr0065	0	#N/A	-0.575117	0.0733039	-7.84566	17	4.75377e-07	9.47149e-06	NA	0.0119048	0.0119048	S02dflv3_1_5 vs S02_1_5	Slr0065 protein	hypothetical protein	Hypothetical
slr0066	Riboflavin biosynthesis	ribD	0.467187	0.323962	1.4421	17	0.167444	0.269685	NA	0.0952381	0.0952381	S02dflv3_1_5 vs S02_1_5	Riboflavin biosynthesis protein RibD [Includes: Diaminohydroxyphosphoribosylaminopyrimidine deaminase (DRAP deaminase) (EC 3.5.4.26) (Riboflavin-specific deaminase); 5-amino-6-(5-phosphoribosylamino)uracil reductase (EC 1.1.1.193) (HTP reductase)]	riboflavin biosynthesis protein RibD	Biosynthesis of cofactors, prosthetic groups, and carriers
slr0067	Fe-S cluster biosynthesis	MRP	-0.648933	0.0709292	-9.14902	17	5.60845e-08	1.93971e-06	NA	0	0	S02dflv3_1_5 vs S02_1_5	Iron-sulfur cluster carrier protein	MRP protein homolog	Other categories
slr0070	0	fmt	0.283988	0.166107	1.70967	17	0.105515	0.187377	NA	0	0	S02dflv3_1_5 vs S02_1_5	Methionyl-tRNA formyltransferase (EC 2.1.2.9)	methionyl-tRNA formyltransferase	Translation
slr0072	0	gidB	0.234835	0.109382	2.14693	17	0.0465182	0.0957985	NA	0.025974	0.025974	S02dflv3_1_5 vs S02_1_5	Ribosomal RNA small subunit methyltransferase G (EC 2.1.1.-) (16S rRNA 7-methylguanosine methyltransferase) (16S rRNA m7G methyltransferase)	glucose inhibited division protein B	Cellular processes
slr0073	Hik	hik36	-0.0951325	0.0982558	-0.968213	17	0.346512	0.472563	NA	0	0	S02dflv3_1_5 vs S02_1_5	Sensory transduction histidine kinase	two-component sensor histidine kinase	Regulatory functions
slr0074	Fe-S cluster biosynthesis	sufB	-0.216611	0.184075	-1.17675	17	0.255508	0.377258	NA	0	0	S02dflv3_1_5 vs S02_1_5	UPF0051 protein slr0074	ABC transporter subunit	Transport and binding proteins
slr0075	Fe-S cluster biosynthesis	sufC	-0.199973	0.202865	-0.985742	17	0.338082	0.463845	NA	0	0	S02dflv3_1_5 vs S02_1_5	Probable ATP-dependent transporter slr0075	ABC transporter ATP-binding protein	Transport and binding proteins
slr0076	Fe-S cluster biosynthesis	sufD	0.157372	0.2197	0.716303	17	0.483529	0.604245	NA	0.010989	0.010989	S02dflv3_1_5 vs S02_1_5	UPF0051 protein slr0076	hypothetical protein	Biosynthesis of cofactors/Hypothetical
slr0077	Fe-S cluster biosynthesis	sufS, nifS, csd	-0.23301	0.317331	-0.734282	17	0.472784	0.59326	NA	0	0	S02dflv3_1_5 vs S02_1_5	Probable cysteine desulfurase (EC 2.8.1.7)	cysteine desulfurase	Amino acid biosynthesis
slr0079	Pili	pilB2	0.221434	0.124461	1.77913	17	0.0931028	0.168789	NA	0	0	S02dflv3_1_5 vs S02_1_5	General secretion pathway protein E	probable general secretion pathway protein E	Cellular processes
slr0080	0	rnhA	-0.215163	0.116721	-1.8434	17	0.0827755	0.154215	NA	0	0	S02dflv3_1_5 vs S02_1_5	Ribonuclease HI (RNase HI) (EC 3.1.26.4)	ribonuclease H	Transcription
slr0081	Phosphate uptake	sphR, rre29	-0.203049	0.47023	-0.431808	17	0.671308	0.762853	NA	0.321429	0.321429	S02dflv3_1_5 vs S02_1_5	OmpR subfamily	two-component response regulator OmpR subfamily	Regulatory functions
slr0082	0	#N/A	0.161309	0.131941	1.22258	17	0.238167	0.358332	NA	0	0	S02dflv3_1_5 vs S02_1_5	Ribosomal protein S12 methylthiotransferase RimO (S12 MTTase) (S12 methylthiotransferase) (EC 2.8.4.4) (Ribosomal protein S12 (aspartate-C(3))-methylthiotransferase) (Ribosome maturation factor RimO)	hypothetical protein	Hypothetical
slr0083	0	crhR,	0.575237	0.136855	4.20326	17	0.000597406	0.0027144	NA	0	0	S02dflv3_1_5 vs S02_1_5	RNA helicase CrhR (EC 3.6.4.13)	RNA helicase Light	Transcription
slr0084	0	hisH	-0.297307	0.123079	-2.41559	17	0.0272527	0.062434	NA	0.0204082	0.0204082	S02dflv3_1_5 vs S02_1_5	Imidazole glycerol phosphate synthase subunit HisH (EC 2.4.2.-) (IGP synthase glutamine amidotransferase subunit) (IGP synthase subunit HisH) (ImGP synthase subunit HisH) (IGPS subunit HisH)	amidotransferase HisH	Amino acid biosynthesis
slr0086	0	dnaK1	-0.0172256	0.102585	-0.167916	17	0.868631	0.911662	NA	0	0	S02dflv3_1_5 vs S02_1_5	Slr0086 protein	similar to DnaK protein	Cellular processes
slr0089	0	VTE4	-0.457755	0.128231	-3.56977	17	0.0023587	0.00857795	NA	0	0	S02dflv3_1_5 vs S02_1_5	Delta(24)-sterol C-methyltransferase	gamma-tocopherol methyltransferase	Fatty acid, phospholipid and sterol metabolism
slr0091	0	#N/A	-0.379053	0.126543	-2.99544	17	0.00813342	0.0230827	NA	0.0519481	0.0519481	S02dflv3_1_5 vs S02_1_5	Aldehyde dehydrogenase	aldehyde dehydrogenase	Energy metabolism
slr0093	0	dnaJ, dnaJ4, dnaJ2	-0.469386	0.0832429	-5.63874	17	2.94712e-05	0.000248885	NA	0	0	S02dflv3_1_5 vs S02_1_5	DnAJ-like protein slr0093	DnaJ protein, heat shock protein 40, molecular chaperone	Cellular processes
slr0105	0	#N/A	1.03016	0.10821	9.52005	17	3.1681e-08	1.17801e-06	NA	0.012987	0.012987	S02dflv3_1_5 vs S02_1_5	Slr0105 protein	hypothetical protein	Hypothetical
slr0106	0	#N/A	1.72592	0.128174	13.4654	17	1.694e-10	3.11583e-08	NA	0.142857	0.142857	S02dflv3_1_5 vs S02_1_5	Slr0106 protein	unknown protein	Unknown
slr0110	0	#N/A	0.00265109	0.188104	0.0140937	17	0.988919	0.992187	NA	0.0357143	0.0357143	S02dflv3_1_5 vs S02_1_5	Slr0110 protein	hypothetical protein	Hypothetical
slr0111	0	#N/A	0.114322	0.241377	0.473625	17	0.641792	0.742242	NA	0.0178571	0.0178571	S02dflv3_1_5 vs S02_1_5	Slr0111 protein	unknown protein	Unknown
slr0112	0	#N/A	-1.24989	0.238042	-5.25073	17	6.50707e-05	0.000470472	NA	0	0	S02dflv3_1_5 vs S02_1_5	Slr0112 protein	unknown protein	Unknown
slr0115	RRE	rpaA,rre31, crr31, ycf27	0.457968	0.0698979	6.55196	17	4.93247e-06	6.15545e-05	NA	0	0	S02dflv3_1_5 vs S02_1_5	OmpR subfamily	response regulator for energy transfer from phycobilisomes to photosystems	Regulatory functions
slr0116	0	pcyA	0.502937	0.096516	5.21091	17	7.06512e-05	0.00049894	NA	0.0119048	0.0119048	S02dflv3_1_5 vs S02_1_5	Phycocyanobilin:ferredoxin oxidoreductase (EC 1.3.7.5)	phycocyanobilin:ferredoxin oxidoreductase	Other categories
slr0118	0	thiC	0.262897	0.142333	1.84706	17	0.0822195	0.15385	NA	0.00892857	0.00892857	S02dflv3_1_5 vs S02_1_5	Phosphomethylpyrimidine synthase (EC 4.1.99.17) (Hydroxymethylpyrimidine phosphate synthase) (HMP-P synthase) (HMP-phosphate synthase) (HMPP synthase) (Thiamine biosynthesis protein ThiC)	thiamine biosynthesis protein ThiC	Biosynthesis of cofactors, prosthetic groups, and carriers
slr0144	PSII assembly factor (Pap operon)	#N/A	0.275521	0.286834	0.96056	17	0.350238	0.476931	NA	0.0119048	0.0119048	S02dflv3_1_5 vs S02_1_5	Slr0144 protein	hypothetical protein	Photosynthesis and respiration/ Hypothetical
slr0145	PSII related (Pap operon)	#N/A	0.801884	0.183174	4.37772	17	0.000410347	0.00205399	NA	0.038961	0.038961	S02dflv3_1_5 vs S02_1_5	Slr0145 protein	unknown protein	Photosynthesis and respiration/ Hypothetical
slr0146	PSII related (Pap operon)	#N/A	0.448817	0.170076	2.63891	17	0.017233	0.0427773	NA	0.0535714	0.0535714	S02dflv3_1_5 vs S02_1_5	Slr0146 protein	hypothetical protein	Photosynthesis and respiration/ Hypothetical
slr0147	PSII assembly factor (Pap operon)	#N/A	0.514958	0.126309	4.07696	17	0.000784887	0.00339683	NA	0	0	S02dflv3_1_5 vs S02_1_5	tetratricopeptide protein (TRP) / Slr0147 protein	hypothetical protein/PSII 225 assembly proteins (PAP) operon (Slr0144, Slr0147, Slr0149, Slr0151)	Photosynthesis and respiration/ Hypothetical
slr0148	SEC -Fed (Pap operon)	fed5	-0.318609	0.0909169	-3.5044	17	0.00271799	0.00956795	NA	0	0	S02dflv3_1_5 vs S02_1_5	Ferredoxin, dispensabledispensable for PA growth	hypothetical protein	Photosynthesis/ Hypothetical
slr0149	PSII assembly factor (Pap operon)	#N/A	0.472643	0.16578	2.85103	17	0.0110502	0.0298716	NA	0	0	S02dflv3_1_5 vs S02_1_5	Slr0149 protein	hypothetical protein	Photosynthesis and respiration/ Hypothetical
slr0150	SEC -Fed (Pap operon)	fed4	0.212661	0.162575	1.30808	17	0.208258	0.320749	NA	0.160714	0.160714	S02dflv3_1_5 vs S02_1_5	Ferredoxin, dispensable for PA growth	ferredoxin, petF-like protein, [2Fe-2S] plant-like	Photosynthesis and respiration
slr0151	PSII related (Pap operon)	#N/A	0.4248	0.118374	3.58863	17	0.0022641	0.00836753	NA	0	0	S02dflv3_1_5 vs S02_1_5	Slr0151 protein	unknown protein/tetratricopeptide repeat (TPR) protein/PSII assembly proteins (PAP) operon (Slr0144, Slr0147, Slr0149, Slr0151)	Photosynthesis and respiration/ Hypothetical
slr0156	0	clpB2, clpB, clpB1	0.537319	0.151171	3.55438	17	0.00243879	0.00881642	NA	0	0	S02dflv3_1_5 vs S02_1_5	Chaperone protein ClpB 1	ClpB protein	Translation
slr0161	Pili	pilT1	0.110191	0.0636677	1.73072	17	0.10161	0.181696	NA	0	0	S02dflv3_1_5 vs S02_1_5	Twitching motility protein	twitching motility protein PilT	Cellular processes
slr0162	Pili	pilC	-0.0949451	0.102285	-0.928245	17	0.366273	0.492146	NA	0	0	S02dflv3_1_5 vs S02_1_5	General secretion pathway protein F	a part of pilC, pilin biogenesis protein, required for twitching motility	Cellular processes
slr0163	Pili	pilC'	0.0272083	0.288419	0.094336	17	0.925945	0.952921	NA	0.00892857	0.00892857	S02dflv3_1_5 vs S02_1_5	Pilin biogenesis protein	a part of pilC, pilin biogenesis protein, required for twitching motility	Cellular processes
slr0164	0	clpP4, clpP, clpR	-0.562123	0.0584204	-9.62202	17	2.71528e-08	1.0526e-06	NA	0.0595238	0.0595238	S02dflv3_1_5 vs S02_1_5	Putative ATP-dependent Clp protease proteolytic subunit-like (Endopeptidase Clp-like)	ATP-dependent Clp protease proteolytic subunit	Translation
slr0165	0	clpP3, clpP	-0.470039	0.0864694	-5.4359	17	4.44867e-05	0.000350886	NA	0	0	S02dflv3_1_5 vs S02_1_5	Probable ATP-dependent Clp protease proteolytic subunit 3 (EC 3.4.21.92) (Endopeptidase Clp 3)	ATP-dependent Clp protease proteolytic subunit	Translation
slr0169	0	#N/A	0.0179151	0.0927104	0.193237	17	0.849063	0.898434	NA	0	0	S02dflv3_1_5 vs S02_1_5	Slr0169 protein	hypothetical protein	Hypothetical
slr0171	PSI	ycf37	-0.15459	0.0916452	-1.68683	17	0.109898	0.192904	NA	0.0357143	0.0357143	S02dflv3_1_5 vs S02_1_5	Ycf37 gene product	photosystem I assembly related protein Ycf37	Photosynthesis and respiration
slr0172	0	guaB	-0.220162	0.0920138	-2.39271	17	0.0285441	0.0650906	NA	0	0	S02dflv3_1_5 vs S02_1_5	IMP dehydrogenase	hypothetical protein	Hypothetical
slr0184	0	#N/A	-0.327024	0.117449	-2.78439	17	0.0127161	0.0336756	NA	0	0	S02dflv3_1_5 vs S02_1_5	Slr0184 protein	unknown protein	Unknown
slr0185	0	umpS	0.520441	0.117714	4.42124	17	0.000373758	0.0019022	NA	0	0	S02dflv3_1_5 vs S02_1_5	Orotate phosphoribosyltransferase (OPRT) (OPRTase) (EC 2.4.2.10)	orotate phosphoribosyltransferase	Purines, pyrimidines, nucleosides, and nucleotides
slr0186	0	leuA	0.0428793	0.105377	0.406913	17	0.689149	0.77508	NA	0	0	S02dflv3_1_5 vs S02_1_5	2-isopropylmalate synthase (EC 2.3.3.13) (Alpha-IPM synthase) (Alpha-isopropylmalate synthase)	2-isopropylmalate synthase	Amino acid biosynthesis
slr0193	0	rbp3	0.210933	0.113885	1.85216	17	0.0814496	0.152833	NA	0	0	S02dflv3_1_5 vs S02_1_5	RNA-binding protein	RNA-binding protein	Translation
slr0194	OPP	rpiA	-0.581	0.390648	-1.48727	17	0.155256	0.255996	NA	0	0	S02dflv3_1_5 vs S02_1_5	Ribose-5-phosphate isomerase A (EC 5.3.1.6) (Phosphoriboisomerase A) (PRI)	ribose 5-phosphate isomerase	Energy metabolism
slr0201	0	hdrB	-0.230172	0.106825	-2.15466	17	0.0458213	0.0946558	NA	0	0	S02dflv3_1_5 vs S02_1_5	Heterodisulfide reductase subunit B	heterodisulfide reductase subunit B	Other categories
slr0207	0	#N/A	-0.562359	0.0878266	-6.40306	17	6.55132e-06	7.65233e-05	NA	0	0	S02dflv3_1_5 vs S02_1_5	Slr0207 protein	hypothetical protein	Hypothetical
slr0208	0	#N/A	0.93281	0.119897	7.78011	17	5.3233e-07	1.01032e-05	NA	0.0238095	0.0238095	S02dflv3_1_5 vs S02_1_5	Peptidylprolyl isomerase (EC 5.2.1.8)	hypothetical protein	Hypothetical
slr0209	0	#N/A	0.329962	0.0944014	3.49531	17	0.00277208	0.00965721	NA	0	0	S02dflv3_1_5 vs S02_1_5	Slr0209 protein	unknown protein	Unknown
slr0211	0	#N/A	0.12363	0.16355	0.755912	17	0.460049	0.579675	NA	0.038961	0.038961	S02dflv3_1_5 vs S02_1_5	Slr0211 protein	hypothetical protein	Hypothetical
slr0212	0	metH	-0.113183	0.0720905	-1.57001	17	0.134838	0.229388	NA	0	0	S02dflv3_1_5 vs S02_1_5	Methionine synthase (EC 2.1.1.13) (5-methyltetrahydrofolate--homocysteine methyltransferase) (Methionine synthase, vitamin-B12 dependent) (MS)	5-methyltetrahydrofolate--homocysteine methyltransferase	Amino acid biosynthesis
slr0213	0	guaA	0.323093	0.0965995	3.34467	17	0.00384102	0.0124	NA	0	0	S02dflv3_1_5 vs S02_1_5	GMP synthase [glutamine-hydrolyzing] (EC 6.3.5.2) (GMP synthetase) (Glutamine amidotransferase)	GMP synthetase	Purines, pyrimidines, nucleosides, and nucleotides
slr0217	0	#N/A	0.539607	0.156061	3.45767	17	0.00300769	0.0102814	NA	0	0	S02dflv3_1_5 vs S02_1_5	Slr0217 protein	hypothetical protein	Hypothetical
slr0220	0	glyS	0.100581	0.0401831	2.50307	17	0.0228042	0.0536811	NA	0	0	S02dflv3_1_5 vs S02_1_5	Glycine--tRNA ligase beta subunit (EC 6.1.1.14) (Glycyl-tRNA synthetase beta subunit) (GlyRS)	glycyl-tRNA synthetase beta chain	Translation
slr0222	Hik	gidA, hik25	0.115699	0.252873	0.45754	17	0.653076	0.749754	NA	0.107143	0.107143	S02dflv3_1_5 vs S02_1_5	Histidine kinase (EC 2.7.13.3)	two-component hybrid sensor and regulator	Regulatory functions
slr0226	0	#N/A	-0.658632	0.185757	-3.54566	17	0.00248535	0.00893465	NA	0	0	S02dflv3_1_5 vs S02_1_5	Slr0226 protein	unknown protein	Unknown
slr0228	Fts/PSII assembly_repair	ftsH2	-0.511374	0.114449	-4.46816	17	0.000338014	0.00177994	NA	0.00892857	0.00892857	S02dflv3_1_5 vs S02_1_5	ATP-dependent zinc metalloprotease FtsH 2 (EC 3.4.24.-)	cell division protein FtsH	Cellular processes
slr0229	Glycolate metabolism (glycerate pathway)	mmsB, tsr	0.697923	0.141626	4.92793	17	0.000127448	0.000800727	NA	0.012987	0.012987	S02dflv3_1_5 vs S02_1_5	Uncharacterized oxidoreductase slr0229 (EC 1.1.-.-)	3-hydroxyisobutyrate dehydrogenase/tartronic semialdehyde reductase	Energy metabolism
slr0233	Trx	trxQ, trxM1, trxM, TrxY	-0.282504	0.403205	-0.700644	17	0.493004	0.612724	NA	0.0612245	0.0612245	S02dflv3_1_5 vs S02_1_5	Thioredoxin-like protein slr0233	thioredoxin M	Biosynthesis of cofactors, prosthetic groups, and carriers
slr0236	0	#N/A	0.763811	0.449864	1.69787	17	0.10776	0.190252	NA	0.047619	0.047619	S02dflv3_1_5 vs S02_1_5	Slr0236 protein	similar to glutathione S-transferase	Biosynthesis of cofactors, prosthetic groups, and carriers
slr0237	Glycogen catabolism	glgX	0.536766	0.0632063	8.49228	17	1.60369e-07	4.29694e-06	NA	0	0	S02dflv3_1_5 vs S02_1_5	Glycogen operon protein GlgX	glycogen operon protein GlgX homolog	Central intermediary metabolism
slr0238	0	#N/A	0.521184	0.150492	3.46321	17	0.00297181	0.0102356	NA	0	0	S02dflv3_1_5 vs S02_1_5	Slr0238 protein	hypothetical protein	Hypothetical
slr0242	0	prxQ-B1, bcp, prxQ	-0.433688	0.111091	-3.9039	17	0.00114199	0.00465484	NA	0	0	S02dflv3_1_5 vs S02_1_5	Bacterioferritin comigratory protein	bacterioferritin comigratory protein homolog	Transport and binding proteins
slr0244	0	usp, usp1	-0.375771	0.137608	-2.73073	17	0.0142309	0.0368305	NA	0	0	S02dflv3_1_5 vs S02_1_5	Slr0244 protein	hypothetical protein	Hypothetical
slr0245	0	bcp	0.122477	0.108293	1.13097	17	0.27377	0.39588	NA	0	0	S02dflv3_1_5 vs S02_1_5	Uncharacterized protein slr0245	Histone deacetylase family protein	Other categories
slr0250	0	#N/A	-0.641515	0.134763	-4.76032	17	0.000181463	0.0010631	NA	0	0	S02dflv3_1_5 vs S02_1_5	Slr0250 protein	hypothetical protein	Hypothetical
slr0251	0	ycf85	-0.102788	0.0692521	-1.48427	17	0.156044	0.256137	NA	0	0	S02dflv3_1_5 vs S02_1_5	ABC transporter	ATP-binding protein of ABC transporter	Transport and binding proteins
slr0254	0	#N/A	0.145192	0.18775	0.773325	17	0.44995	0.569708	NA	0.0285714	0.0285714	S02dflv3_1_5 vs S02_1_5	Slr0254 protein	hypothetical protein	Hypothetical
slr0257	0	ctpB	0.12261	0.171556	0.714695	17	0.484497	0.604502	NA	0	0	S02dflv3_1_5 vs S02_1_5	Carboxyl-terminal protease	periplasmic carboxyl-terminal protease	Translation
slr0260	Vitamin B12 biosynthesis	cobA, cobO, btuR	0.524248	0.110679	4.73667	17	0.000190782	0.00110626	NA	0.0119048	0.0119048	S02dflv3_1_5 vs S02_1_5	Cob(I)alamin adenosyltransferase	cob(I)alamin adenosyltransferase	Biosynthesis of cofactors, prosthetic groups, and carriers
slr0261	NDH-1M	ndhH	0.23736	0.100721	2.35662	17	0.0306989	0.0684618	NA	0	0	S02dflv3_1_5 vs S02_1_5	NAD(P)H-quinone oxidoreductase subunit H (EC 1.6.5.-) (NAD(P)H dehydrogenase subunit H) (NADH-plastoquinone oxidoreductase subunit H) (NDH-1 subunit H) (NDH-H)	NADH dehydrogenase subunit 7	Photosynthesis and respiration
slr0262	0	#N/A	-0.206303	0.146227	-1.41084	17	0.176329	0.280587	NA	0.0238095	0.0238095	S02dflv3_1_5 vs S02_1_5	Slr0262 protein	unknown protein	Unknown
slr0267	0	#N/A	-0.162364	0.297902	-0.545026	17	0.592815	0.703654	NA	0	0	S02dflv3_1_5 vs S02_1_5	Ribosome biogenesis GTPase A	hypothetical protein	Hypothetical
slr0269	0	#N/A	-0.592906	0.19677	-3.01319	17	0.00783121	0.0222597	NA	0.0857143	0.0857143	S02dflv3_1_5 vs S02_1_5	Uncharacterized protein slr0269	hypothetical protein	Hypothetical
slr0280	0	#N/A	0.153216	0.166326	0.921178	17	0.369846	0.495485	NA	0.0649351	0.0649351	S02dflv3_1_5 vs S02_1_5	Slr0280 protein	hypothetical protein	Hypothetical
slr0287	0	#N/A	0.453573	0.154917	2.92785	17	0.00939108	0.0260039	NA	0.0595238	0.0595238	S02dflv3_1_5 vs S02_1_5	Slr0287 protein	hypothetical protein	Hypothetical
slr0288	GS-GoGAt	glnN,GS	-0.531612	0.24307	-2.18708	17	0.043003	0.0901629	NA	0	0	S02dflv3_1_5 vs S02_1_5	Glutamate--ammonia ligase	glutamate--ammonia ligase	Amino acid biosynthesis
slr0293	Glycolate metabolism (C2 cycle)	gcvP	0.404801	0.130262	3.10758	17	0.0063997	0.0189906	NA	0.0178571	0.0178571	S02dflv3_1_5 vs S02_1_5	Glycine dehydrogenase (decarboxylating) (EC 1.4.4.2) (Glycine cleavage system P-protein) (Glycine decarboxylase) (Glycine dehydrogenase (aminomethyl-transferring))	glycine dehydrogenase/glycine decarboxylase P-protein	Energy metabolism
slr0298	0	fraH	-0.472342	0.331748	-1.4238	17	0.172601	0.276707	NA	0.154762	0.154762	S02dflv3_1_5 vs S02_1_5	Heterocyst to vegetative cell connection protein	FraH protein homolog	Other categories
slr0301	Pyruvate metab	ppsA, pps	-0.556232	0.114491	-4.85831	17	0.000147546	0.000911273	NA	0	0	S02dflv3_1_5 vs S02_1_5	Phosphoenolpyruvate synthase (PEP synthase) (EC 2.7.9.2) (Pyruvate, water dikinase)	phosphoenolpyruvate synthase	Energy metabolism
slr0309	0	#N/A	1.01106	0.162489	6.22234	17	9.28316e-06	0.000101891	NA	0	0	S02dflv3_1_5 vs S02_1_5	Uncharacterized methyltransferase slr0309 (EC 2.1.1.-)	probable methyltransferase/B-12 binding domain (BLAST)	Other categories
slr0312	RRE	rre32	-0.0859022	0.133396	-0.643963	17	0.528193	0.64318	NA	0	0	S02dflv3_1_5 vs S02_1_5	NarL subfamily	two-component response regulator NarL subfamily	Regulatory functions
slr0315	0	#N/A	0.113763	0.0996508	1.14161	17	0.26944	0.39086	NA	0.015873	0.015873	S02dflv3_1_5 vs S02_1_5	Slr0315 protein	probable oxidoreductase	Other categories
slr0317	0	#N/A	0.1356	0.145095	0.934559	17	0.363102	0.488244	NA	0.0519481	0.0519481	S02dflv3_1_5 vs S02_1_5	Slr0317 protein	hypothetical protein	Hypothetical
slr0319	0	blaOXA-3	0.959412	0.532271	1.80249	17	0.0892262	0.163184	NA	0.510204	0.510204	S02dflv3_1_5 vs S02_1_5	Beta-lactamase (EC 3.5.2.6)	beta-lactamase	Other categories
slr0320	0	#N/A	-0.532965	0.800199	-0.666041	17	0.514322	0.629768	NA	0.0816327	0.0816327	S02dflv3_1_5 vs S02_1_5	Slr0320 protein	hypothetical protein/ B12-binding domain (binds cobalamin)/radical SAM family - [4Fe-4S]+ cluster to activate C-H bonds	Hypothetical
slr0321	0	era	0.498259	0.0839123	5.93786	17	1.62117e-05	0.000157115	NA	0	0	S02dflv3_1_5 vs S02_1_5	GTPase Era	GTP-binding protein ERA homolog	Regulatory functions
slr0322	Hik	hik43	-0.0255576	0.0888288	-0.287718	17	0.777041	0.846386	NA	0	0	S02dflv3_1_5 vs S02_1_5	CheA like protein	two-component hybrid sensor and regulator	Regulatory functions
slr0323	0	ams1	0.196263	0.0958125	2.0484	17	0.0562871	0.112822	NA	0	0	S02dflv3_1_5 vs S02_1_5	Alpha-mannosidase	putative alpha-mannosidase	Central intermediary metabolism
slr0325	0	#N/A	-0.300435	0.164071	-1.83113	17	0.0846652	0.156609	NA	0.0892857	0.0892857	S02dflv3_1_5 vs S02_1_5	Slr0325 protein	hypothetical protein	Hypothetical
slr0326	0	#N/A	-0.0559853	0.120823	-0.463365	17	0.64898	0.746944	NA	0	0	S02dflv3_1_5 vs S02_1_5	Slr0326 protein	hypothetical protein/citramalate synthase(Blast)	Hypothetical
slr0328	0	#N/A	-0.10643	0.198777	-0.535425	17	0.599291	0.708112	NA	0	0	S02dflv3_1_5 vs S02_1_5	Putative low molecular weight protein-tyrosine-phosphatase slr0328 (EC 3.1.3.48)	low molecular weight phosphotyrosine protein phosphatase	Translation
slr0329	ED / OPP glycolytic pathway	glk-isozym, xylR	1.50343	0.386597	3.88888	17	0.00117983	0.00478762	NA	0.160714	0.160714	S02dflv3_1_5 vs S02_1_5	Xylose repressor/glk isozym	glucokinase isozym	Energy metabolism
slr0331	NDH1^1	ndhD1	0.250924	0.130515	1.92256	17	0.0714542	0.137767	NA	0.00952381	0.00952381	S02dflv3_1_5 vs S02_1_5	NAD(P)H-quinone oxidoreductase chain 4-1 (EC 1.6.5.-) (NAD(P)H dehydrogenase I, subunit D-1) (NDH-1, chain 4-1)	NADH dehydrogenase subunit 4 (involved in photosystem-1 cyclic electron flow)	Photosynthesis and respiration
slr0335	PBS	apcE	-0.561773	0.0949589	-5.91596	17	1.69302e-05	0.000161501	NA	0	0	S02dflv3_1_5 vs S02_1_5	Phycobiliprotein ApcE (EC 4.-.-.-) (Phycobilisome LCM core-membrane linker polypeptide) (Phycobilisome core-membrane linker phycobiliprotein ApcE)	phycobilisome core-membrane linker polypeptide	Photosynthesis and respiration
slr0338	0	#N/A	0.68216	0.102959	6.62556	17	4.29158e-06	5.46801e-05	NA	0	0	S02dflv3_1_5 vs S02_1_5	Slr0338 protein	probable oxidoreductase	Other categories
slr0342	Cytb6f	petB	-0.991705	0.126215	-7.85726	17	4.65978e-07	9.47149e-06	NA	0	0	S02dflv3_1_5 vs S02_1_5	Cytochrome b6	cytochrome b6	Photosynthesis and respiration
slr0343	Cytb6f	petD	-0.46488	0.951395	-0.48863	17	0.631347	0.735495	NA	0	0	S02dflv3_1_5 vs S02_1_5	Cytochrome b6-f complex subunit 4 (17 kDa polypeptide)	cytochrome b6-f complex subunit 4	Photosynthesis and respiration
slr0346	0	rnc	0.707098	0.135766	5.20821	17	7.10482e-05	0.000499806	NA	0.0408163	0.0408163	S02dflv3_1_5 vs S02_1_5	Ribonuclease 3 2 (EC 3.1.26.3) (Ribonuclease III 2) (RNase III 2)	ribonuclease III	Transcription
slr0348	0	lytB	-0.0296191	0.131195	-0.225763	17	0.824078	0.880111	NA	0.025974	0.025974	S02dflv3_1_5 vs S02_1_5	4-hydroxy-3-methylbut-2-enyl diphosphate reductase (HMBPP reductase) (EC 1.17.7.4)	hypothetical protein	Hypothetical
slr0357	0	hisS, hisS1	-0.0193877	0.071567	-0.270903	17	0.789728	0.856989	NA	0	0	S02dflv3_1_5 vs S02_1_5	Histidine--tRNA ligase (EC 6.1.1.21) (Histidyl-tRNA synthetase) (HisRS)	histidyl-tRNA synthetase	Translation
slr0361	0	#N/A	0.291998	0.153215	1.9058	17	0.0737291	0.141554	NA	0.038961	0.038961	S02dflv3_1_5 vs S02_1_5	Uncharacterized RNA pseudouridine synthase slr0361 (EC 5.4.99.-) (RNA pseudouridylate synthase) (RNA-uridine isomerase)	probable ribosomal large subunit pseudouridine synthase B	Translation
slr0362	0	#N/A	0.0551313	0.111384	0.494967	17	0.62696	0.731788	NA	0	0	S02dflv3_1_5 vs S02_1_5	Slr0362 protein	hypothetical protein	Hypothetical
slr0369	0	envD	0.216671	0.0804772	2.69233	17	0.0154199	0.0391296	NA	0	0	S02dflv3_1_5 vs S02_1_5	Cation or drug efflux system protein	RND multidrug efflux transporter	Transport and binding proteins
slr0370	TCA - OgdA/SsaD bypass	gabD, SSADH/SsaD	-0.443578	0.0630835	-7.03159	17	2.01799e-06	3.14254e-05	NA	0	0	S02dflv3_1_5 vs S02_1_5	Probable succinate-semialdehyde dehydrogenase [NADP(+)] (SSDH) (EC 1.2.1.79)	succinate-semialdehyde dehydrogenase (NADP+)	Energy metabolism
slr0374	Ycf46 operon	Ycf 46	-0.732696	0.0818159	-8.95543	17	7.60346e-08	2.45886e-06	NA	0	0	S02dflv3_1_5 vs S02_1_5	Cell division cycle protein	hypothetical protein	Hypothetical
slr0376	Ycf46 operon	#N/A	-1.34816	0.22199	-6.07309	17	1.24206e-05	0.000127855	NA	0.047619	0.047619	S02dflv3_1_5 vs S02_1_5	Slr0376 protein	hypothetical protein	Hypothetical
slr0377	0	#N/A	0.285131	0.188148	1.51546	17	0.148029	0.24676	NA	0.0519481	0.0519481	S02dflv3_1_5 vs S02_1_5	Slr0377 protein	unknown protein	Unknown
slr0379	0	tmk	0.157547	0.118127	1.3337	17	0.199896	0.31076	NA	0.038961	0.038961	S02dflv3_1_5 vs S02_1_5	Thymidylate kinase (EC 2.7.4.9) (dTMP kinase)	thymidylate kinase	Other categories
slr0381	0	gloA	-0.831729	0.185436	-4.48525	17	0.00032587	0.00173607	NA	0.0833333	0.0833333	S02dflv3_1_5 vs S02_1_5	Probable lactoylglutathione lyase (EC 4.4.1.5) (Aldoketomutase) (Glyoxalase I) (Glx I) (Ketone-aldehyde mutase) (Methylglyoxalase) (S-D-lactoylglutathione methylglyoxal lyase)	lactoylglutathione lyase	Other categories
slr0384	0	sqdX	-0.440065	0.127632	-3.44791	17	0.00307197	0.0104619	NA	0	0	S02dflv3_1_5 vs S02_1_5	Slr0384 protein	sulfoquinovosyldiacylglycerol biosynthesis protein SqdX	Fatty acid, phospholipid and sterol metabolism
slr0386	0	#N/A	0.423225	0.443832	0.953569	17	0.353665	0.480127	NA	0.0357143	0.0357143	S02dflv3_1_5 vs S02_1_5	Slr0386 protein	unknown protein	Unknown
slr0387	0	nifS	0.353123	0.142055	2.48581	17	0.0236234	0.0552526	NA	0.0142857	0.0142857	S02dflv3_1_5 vs S02_1_5	Cysteine desulfurase IscS (EC 2.8.1.7)	cysteine desulfurase NifS	Amino acid biosynthesis
slr0394	Glycolisis common	pgk	2.47468	0.104714	23.6328	17	1.90958e-14	1.15975e-11	NA	0.0119048	0.0119048	S02dflv3_1_5 vs S02_1_5	Phosphoglycerate kinase (EC 2.7.2.3)	phosphoglycerate kinase	Energy metabolism
slr0397	0	#N/A	0.0750187	0.20211	0.371178	17	0.71509	0.799813	NA	0	0	S02dflv3_1_5 vs S02_1_5	Slr0397 protein	hypothetical protein	Hypothetical
slr0398	0	#N/A	0.121792	0.138807	0.877418	17	0.392491	0.517827	NA	0.0119048	0.0119048	S02dflv3_1_5 vs S02_1_5	Slr0398 protein	unknown protein	Unknown
slr0399	PSII assembly factor (putative )	ycf39	-0.349206	0.0649999	-5.3724	17	5.066e-05	0.000381416	NA	0	0	S02dflv3_1_5 vs S02_1_5	Ycf39 gene product	chaperon-like protein for quinone binding in photosystem II	Photosynthesis and respiration/ Hypothetical
slr0400	0	#N/A	0.094836	0.138101	0.686714	17	0.501524	0.618252	NA	0	0	S02dflv3_1_5 vs S02_1_5	NAD kinase 1 (EC 2.7.1.23) (ATP-dependent NAD kinase 1)	hypothetical protein	Hypothetical
slr0401	0	potD	0.234966	0.21246	1.10593	17	0.284162	0.405579	NA	0	0	S02dflv3_1_5 vs S02_1_5	Spermidine/putrescine-binding periplasmic protein	periplasmic polyamine-binding protein of ABC transporter	Transport and binding proteins
slr0404	0	#N/A	0.388933	0.122226	3.18208	17	0.00545374	0.0166166	NA	0	0	S02dflv3_1_5 vs S02_1_5	Slr0404 protein	hypothetical protein	Hypothetical
slr0406	0	pyrC	0.221882	0.0613929	3.61412	17	0.00214221	0.0080146	NA	0	0	S02dflv3_1_5 vs S02_1_5	Dihydroorotase (DHOase) (EC 3.5.2.3)	dihydroorotase	Purines, pyrimidines, nucleosides, and nucleotides
slr0407	0	#N/A	-0.212515	0.230443	-0.922201	17	0.369327	0.495154	NA	0.178571	0.178571	S02dflv3_1_5 vs S02_1_5	Slr0407 protein	hypothetical protein	Hypothetical
slr0416	0	#N/A	0.742887	0.165191	4.49714	17	0.000317688	0.00171251	NA	0.119048	0.119048	S02dflv3_1_5 vs S02_1_5	Slr0416 protein	unknown protein	Unknown
slr0417	0	gyrA	0.219217	0.0735202	2.98172	17	0.00837462	0.0235836	NA	0.0952381	0.0952381	S02dflv3_1_5 vs S02_1_5	DNA gyrase subunit A (EC 5.99.1.3)	DNA gyrase subunit A	DNA replication, restriction, modification, recombination, and repair
slr0420	0	#N/A	0.313648	0.285159	1.0999	17	0.286706	0.408427	NA	0	0	S02dflv3_1_5 vs S02_1_5	Slr0420 protein	hypothetical protein	Hypothetical
slr0426	Folate Biosynthesis	folE, gchL	-0.614846	0.0773264	-7.9513	17	3.96593e-07	8.69145e-06	NA	0.0816327	0.0816327	S02dflv3_1_5 vs S02_1_5	GTP cyclohydrolase 1 (EC 3.5.4.16) (GTP cyclohydrolase I) (GTP-CH-I)	GTP cyclohydrolase I	Biosynthesis of cofactors, prosthetic groups, and carriers
slr0427	PSII	psbA2	-0.736774	0.122591	-6.01	17	1.40599e-05	0.000141531	NA	0	0	S02dflv3_1_5 vs S02_1_5	CinA-like protein	putative competence-damage protein	Photosynthesis and respiration
slr0431	0	#N/A	-0.323957	0.106116	-3.05287	17	0.00719493	0.0207752	NA	0.0238095	0.0238095	S02dflv3_1_5 vs S02_1_5	Slr0431 protein	hypothetical protein	Hypothetical
slr0434	0	efp	-0.110633	0.159272	-0.694614	17	0.496682	0.614136	NA	0	0	S02dflv3_1_5 vs S02_1_5	Elongation factor P (EF-P)	elongation factor P	Translation
slr0435	BCCP	accB, fabE	0.0296866	0.113485	0.261591	17	0.79678	0.862587	NA	0	0	S02dflv3_1_5 vs S02_1_5	Biotin carboxyl carrier protein of acetyl-CoA carboxylase	biotin carboxyl carrier protein of acetyl-CoA carboxylase	Fatty acid, phospholipid and sterol metabolism
slr0436	CCM	ccmO, ccmK	0.230561	0.207118	1.11319	17	0.281121	0.40331	NA	0.102041	0.102041	S02dflv3_1_5 vs S02_1_5	Uncharacterized protein slr0436	carbon dioxide concentrating mechanism protein CcmO	Photosynthesis and respiration
slr0439	0	#N/A	0.425613	0.231831	1.83588	17	0.0839295	0.155564	NA	0.102041	0.102041	S02dflv3_1_5 vs S02_1_5	Slr0439 protein	unknown protein	Unknown
slr0440	0	#N/A	-0.255074	0.0909305	-2.80515	17	0.0121727	0.0324723	NA	0	0	S02dflv3_1_5 vs S02_1_5	Slr0440 protein	hypothetical protein	Hypothetical
slr0442	0	#N/A	-0.195551	0.235101	-0.831773	17	0.417068	0.54473	NA	0	0	S02dflv3_1_5 vs S02_1_5	Slr0442 protein	unknown protein	Unknown
slr0443	0	#N/A	0.853242	0.241159	3.53808	17	0.00252653	0.0090085	NA	0	0	S02dflv3_1_5 vs S02_1_5	Slr0443 protein	hypothetical protein	Hypothetical
slr0444	0	aroA	-0.0358159	0.0820181	-0.436682	17	0.667837	0.760976	NA	0	0	S02dflv3_1_5 vs S02_1_5	3-phosphoshikimate 1-carboxyvinyltransferase (EC 2.5.1.19) (5-enolpyruvylshikimate-3-phosphate synthase) (EPSP synthase) (EPSPS)	3-phosphoshikimate 1-carboxyvinyltransferase	Amino acid biosynthesis
slr0447	urea transport	urtA, amiC	0.679734	0.381154	1.78336	17	0.092391	0.167833	NA	0	0	S02dflv3_1_5 vs S02_1_5	Negative aliphatic amidase regulator	periplasmic protein, ABC-type urea transport system substrate-binding protein	Transport and binding proteins
slr0451	0	ski2	0.0515919	0.188628	0.273511	17	0.787756	0.855854	NA	0	0	S02dflv3_1_5 vs S02_1_5	Antiviral protein	putative helicase	DNA replication, restriction, modification, recombination, and repair
slr0452	ED glycolytic pathway	ilvD/edd	-0.656527	0.0548358	-11.9726	17	1.04203e-09	9.49293e-08	NA	0	0	S02dflv3_1_5 vs S02_1_5	Dihydroxy-acid dehydratase (DAD) (EC 4.2.1.9)	dihydroxyacid dehydratase/Edd 6PG-dehydratase	Amino acid biosynthesis
slr0453	PKET phosphoketolase pathway	pket1	1.10068	0.0877583	12.5422	17	5.10294e-10	6.19837e-08	NA	0	0	S02dflv3_1_5 vs S02_1_5	Probable phosphoketolase (EC 4.1.2.-)	hypothetical protein/phosphoketolase isoenzme	Hypothetical
slr0454	0	acrB	0.00112592	0.111538	0.0100945	17	0.992063	0.994246	NA	0	0	S02dflv3_1_5 vs S02_1_5	Cation or drug efflux system protein	RND multidrug efflux transporter	Transport and binding proteins
slr0455	0	#N/A	-0.668705	0.108636	-6.15547	17	1.05727e-05	0.000112652	NA	0	0	S02dflv3_1_5 vs S02_1_5	Slr0455 protein	hypothetical protein	Hypothetical
slr0457	0	truB, p35	-0.0528825	0.238165	-0.222041	17	0.826927	0.882637	NA	0.107143	0.107143	S02dflv3_1_5 vs S02_1_5	tRNA pseudouridine synthase B (EC 5.4.99.25) (tRNA pseudouridine(55) synthase) (Psi55 synthase) (tRNA pseudouridylate synthase) (tRNA-uridine isomerase)	tRNA pseudouridine synthase B	Translation
slr0458	Glycolate metabolism	0	0.506284	0.490591	1.03199	17	0.316537	0.439889	NA	0.0178571	0.0178571	S02dflv3_1_5 vs S02_1_5	Slr0458 protein	2-phosphoglycolate phosphatase/unknown protein	Energy metabolism/Unknown
slr0467	Nat system	natA	-0.00621759	0.114996	-0.054068	17	0.957511	0.973109	NA	0	0	S02dflv3_1_5 vs S02_1_5	Conserved component of ABC transporter for natural amino acids	conserved component of ABC transporter for natural amino acids	Transport and binding proteins
slr0468	0	#N/A	0.250066	0.254743	0.981641	17	0.340042	0.466182	NA	0.012987	0.012987	S02dflv3_1_5 vs S02_1_5	Slr0468 protein	unknown protein	Unknown
slr0469	0	rps4, rpsD	0.336702	0.219116	1.53664	17	0.142784	0.239907	NA	0	0	S02dflv3_1_5 vs S02_1_5	30S ribosomal protein S4	30S ribosomal protein S4	Translation
slr0476	0	#N/A	-0.175247	0.156153	-1.12227	17	0.277348	0.399784	NA	0	0	S02dflv3_1_5 vs S02_1_5	Slr0476 protein	unknown protein	Unknown
slr0477	0	purN	-0.235004	0.0826306	-2.84403	17	0.0112148	0.0302716	NA	0	0	S02dflv3_1_5 vs S02_1_5	Phosphoribosylglycinamide formyltransferase (EC 2.1.2.2) (5'-phosphoribosylglycinamide transformylase) (GAR transformylase) (GART)	phosphoribosylglycinamide formyltransferase	Purines, pyrimidines, nucleosides, and nucleotides
slr0480	0	ycf46	-0.120153	0.0805844	-1.49102	17	0.154278	0.25475	NA	0	0	S02dflv3_1_5 vs S02_1_5	Ycf46 protein	hypothetical protein YCF46	Hypothetical
slr0483	TM protein	CurT	-0.165699	0.127362	-1.30101	17	0.210613	0.323784	NA	0	0	S02dflv3_1_5 vs S02_1_5	Slr0483 protein	thylakoid membranes shaping/hypothetical protein	Hypothetical
slr0484	Hik	hik26	-0.31073	0.0740529	-4.19606	17	0.000606765	0.00274324	NA	0	0	S02dflv3_1_5 vs S02_1_5	Sensory transduction histidine kinase	two-component sensor histidine kinase	Regulatory functions
slr0489	0	#N/A	-0.31413	0.116216	-2.70298	17	0.015081	0.038548	NA	0	0	S02dflv3_1_5 vs S02_1_5	Slr0489 protein	unknown protein	Unknown
slr0493	0	rfbM	0.180878	0.167582	1.07934	17	0.295513	0.418032	NA	0.0408163	0.0408163	S02dflv3_1_5 vs S02_1_5	Phosphomannose isomerase	similar to mannose-1-phosphate guanylyltransferase	Energy metabolism
slr0500	0	hisB	0.113565	0.144458	0.786144	17	0.442604	0.563014	NA	0	0	S02dflv3_1_5 vs S02_1_5	Imidazoleglycerol-phosphate dehydratase (IGPD) (EC 4.2.1.19)	imidazoleglycerol-phosphate dehydratase	Amino acid biosynthesis
slr0502	0	cobW	-0.124458	0.0721741	-1.72442	17	0.102767	0.183031	NA	0	0	S02dflv3_1_5 vs S02_1_5	CobW protein	cobalamin synthesis protein cobW homolog	Biosynthesis of cofactors, prosthetic groups, and carriers
slr0503	0	ycf66	-0.222095	0.150454	-1.47616	17	0.158184	0.258485	NA	0	0	S02dflv3_1_5 vs S02_1_5	Ycf66-like protein	hypothetical protein YCF66	Hypothetical
slr0506	Chl - LPOR/LDCS	por, pcr	-0.558586	0.072422	-7.71293	17	5.9813e-07	1.1008e-05	NA	0	0	S02dflv3_1_5 vs S02_1_5	Light-dependent protochlorophyllide reductase (PCR) (EC 1.3.1.33) (NADPH-protochlorophyllide oxidoreductase) (LPOR) (POR)	light-dependent NADPH-protochlorophyllide oxidoreductase	Biosynthesis of cofactors, prosthetic groups, and carriers
slr0513	Fe uptake	futA2, idiA	0.845588	0.550581	1.53581	17	0.142987	0.239907	NA	0.0285714	0.0285714	S02dflv3_1_5 vs S02_1_5	Iron uptake protein A2 (Iron deficiency-induced protein A) (PP2)	iron transport system substrate-binding protein, periplasmic protein	Transport and binding proteins
slr0514	0	#N/A	0.0169803	0.884298	0.019202	17	0.984904	0.990886	NA	0.0178571	0.0178571	S02dflv3_1_5 vs S02_1_5	Slr0514 protein	unknown protein	Unknown
slr0516	0	rfrD	-0.146384	0.0846584	-1.72911	17	0.101904	0.182029	NA	0.0535714	0.0535714	S02dflv3_1_5 vs S02_1_5	Uncharacterized protein slr0516	hypothetical protein	Hypothetical
slr0520	0	purL, purI	-0.0203558	0.0878511	-0.231708	17	0.819531	0.876797	NA	0	0	S02dflv3_1_5 vs S02_1_5	Phosphoribosylformylglycinamidine synthase subunit PurQ (FGAM synthase) (EC 6.3.5.3) (Formylglycinamide ribonucleotide amidotransferase subunit I) (FGAR amidotransferase I) (FGAR-AT I) (Glutaminase PurQ) (EC 3.5.1.2) (Phosphoribosylformylglycinamidine synthase subunit I)	phosphoribosyl formylglycinamidine synthase	Purines, pyrimidines, nucleosides, and nucleotides
slr0523	0	bioD	0.723406	0.159141	4.54568	17	0.000286388	0.00156696	NA	0	0	S02dflv3_1_5 vs S02_1_5	ATP-dependent dethiobiotin synthetase BioD (EC 6.3.3.3) (DTB synthetase) (DTBS) (Dethiobiotin synthase)	similar to dethiobiotin synthetase	Biosynthesis of cofactors, prosthetic groups, and carriers
slr0525	Chl biosynthesis	chlM	-0.828472	0.143568	-5.7706	17	2.2613e-05	0.000201965	NA	0	0	S02dflv3_1_5 vs S02_1_5	Magnesium-protoporphyrin O-methyltransferase (EC 2.1.1.11) (Magnesium-protoporphyrin IX methyltransferase)	Mg-protoporphyrin IX methyl transferase	Biosynthesis of cofactors, prosthetic groups, and carriers
slr0526	0	panB	-0.278074	0.0793256	-3.50548	17	0.00271165	0.00956795	NA	0.012987	0.012987	S02dflv3_1_5 vs S02_1_5	3-methyl-2-oxobutanoate hydroxymethyltransferase (EC 2.1.2.11) (Ketopantoate hydroxymethyltransferase) (KPHMT)	3-methyl-2-oxobutanoate hydroxymethyltransferase	Biosynthesis of cofactors, prosthetic groups, and carriers
slr0527	0	exsB	-0.0219236	0.173982	-0.126011	17	0.901201	0.935073	NA	0.047619	0.047619	S02dflv3_1_5 vs S02_1_5	7-cyano-7-deazaguanine synthase (EC 6.3.4.20) (7-cyano-7-carbaguanine synthase) (PreQ(0) synthase) (Queuosine biosynthesis protein QueC)	transcription regulator ExsB homolog	Regulatory functions
slr0528	0	murE	0.477711	0.0913623	5.22875	17	6.80925e-05	0.000484627	NA	0	0	S02dflv3_1_5 vs S02_1_5	UDP-N-acetylmuramoyl-L-alanyl-D-glutamate--2,6-diaminopimelate ligase (EC 6.3.2.13) (Meso-A2pm-adding enzyme) (Meso-diaminopimelate-adding enzyme) (UDP-MurNAc-L-Ala-D-Glu:meso-diaminopimelate ligase) (UDP-MurNAc-tripeptide synthetase) (UDP-N-acetylmuramyl-tripeptide synthetase)	UDP-N-acetylmuramoylalanyl-D-glutamate--2, 6-diaminopimelate ligase	Cell envelope
slr0529	0	ggtB	-0.292258	0.0682942	-4.27939	17	0.00050698	0.00238479	NA	0.0142857	0.0142857	S02dflv3_1_5 vs S02_1_5	Slr0529 protein	glucosylglycerol transport system substrate-binding protein	Transport and binding proteins
slr0531	0	ggtD	-0.102263	0.124452	-0.821703	17	0.422621	0.54842	NA	0.0816327	0.0816327	S02dflv3_1_5 vs S02_1_5	Membrane bound sugar transport protein	glucosylglycerol transport system permease protein	Transport and binding proteins
slr0534	0	slt	-0.117052	0.101284	-1.15568	17	0.263796	0.384817	NA	0	0	S02dflv3_1_5 vs S02_1_5	Soluble lytic transglycosylase	probable transglycosylase	Cell envelope
slr0535	0	#N/A	-0.300111	0.129981	-2.30889	17	0.0337817	0.0747878	NA	0	0	S02dflv3_1_5 vs S02_1_5	Serine proteinase	protease	Translation
slr0536	heme synthesis	hemE	-0.339492	0.110749	-3.06542	17	0.00700432	0.0203214	NA	0	0	S02dflv3_1_5 vs S02_1_5	Uroporphyrinogen decarboxylase (UPD) (URO-D) (EC 4.1.1.37)	uroporphyrinogen decarboxylase	Biosynthesis of cofactors, prosthetic groups, and carriers
slr0537	0	#N/A	0.221922	0.0939418	2.36233	17	0.0303476	0.0680953	NA	0.0779221	0.0779221	S02dflv3_1_5 vs S02_1_5	Uncharacterized sugar kinase slr0537 (EC 2.7.1.-)	putative sugar kinase	Other categories
slr0542	0	clpP1, clpP	-0.626739	0.111949	-5.59841	17	3.19726e-05	0.000264791	NA	0	0	S02dflv3_1_5 vs S02_1_5	ATP-dependent Clp protease proteolytic subunit 1 (EC 3.4.21.92) (Endopeptidase Clp 1)	ATP-dependent protease ClpP	Translation
slr0543	0	trpB	-0.196165	0.0623607	-3.14566	17	0.0058977	0.0177028	NA	0	0	S02dflv3_1_5 vs S02_1_5	Tryptophan synthase beta chain (EC 4.2.1.20)	tryptophan synthase beta subunit	Amino acid biosynthesis
slr0545	0	#N/A	-0.0877254	0.402784	-0.217797	17	0.83018	0.884575	NA	0.125	0.125	S02dflv3_1_5 vs S02_1_5	Auxin-induced protein	hypothetical protein	Hypothetical
slr0546	0	trpC	-0.657564	0.0770717	-8.53184	17	1.50313e-07	4.0876e-06	NA	0.00952381	0.00952381	S02dflv3_1_5 vs S02_1_5	Indole-3-glycerol phosphate synthase (IGPS) (EC 4.1.1.48)	indole-3-glycerol phosphate synthase	Amino acid biosynthesis
slr0549	0	asd	-0.32762	0.120179	-2.72611	17	0.0143693	0.0370309	NA	0	0	S02dflv3_1_5 vs S02_1_5	Aspartate-semialdehyde dehydrogenase (ASA dehydrogenase) (ASADH) (EC 1.2.1.11) (Aspartate-beta-semialdehyde dehydrogenase)	aspartate beta-semialdehyde dehydrogenese	Amino acid biosynthesis
slr0550	0	dapA	-0.301666	0.0742604	-4.06227	17	0.000810228	0.00349819	NA	0	0	S02dflv3_1_5 vs S02_1_5	4-hydroxy-tetrahydrodipicolinate synthase (HTPA synthase) (EC 4.3.3.7)	dihydrodipicolinate synthase	Amino acid biosynthesis
slr0551	0	#N/A	0.352736	0.0984873	3.58154	17	0.00229919	0.00844963	NA	0	0	S02dflv3_1_5 vs S02_1_5	Ribonuclease J (RNase J) (EC 3.1.-.-)	hypothetical protein	Hypothetical
slr0552	0	#N/A	0.131357	0.103062	1.27454	17	0.219618	0.334849	NA	0	0	S02dflv3_1_5 vs S02_1_5	Slr0552 protein	hypothetical protein	Hypothetical
slr0553	0	#N/A	0.373224	0.520699	0.716775	17	0.483245	0.604245	NA	0.214286	0.214286	S02dflv3_1_5 vs S02_1_5	Dephospho-CoA kinase (EC 2.7.1.24) (Dephosphocoenzyme A kinase)	hypothetical protein	Hypothetical
slr0556	0	ylmE	-0.449102	0.176819	-2.5399	17	0.0211447	0.0504263	NA	0.025974	0.025974	S02dflv3_1_5 vs S02_1_5	Pyridoxal phosphate homeostasis protein (PLP homeostasis protein)	hypothetical protein	Hypothetical
slr0557	0	valS	0.0873493	0.0839788	1.04014	17	0.312845	0.437119	NA	0	0	S02dflv3_1_5 vs S02_1_5	Valine--tRNA ligase (EC 6.1.1.9) (Valyl-tRNA synthetase) (ValRS)	valyl-tRNA synthetase	Translation
slr0559	Nat system	natB	-0.257425	0.0803095	-3.20541	17	0.00518686	0.0159367	NA	0	0	S02dflv3_1_5 vs S02_1_5	Periplasmic binding protein of ABC transporter for natural amino acids	periplasmic binding protein of ABC (part of Nat system)transporter for natural amino acids	Transport and binding proteins
slr0565	0	SyndsbAB	-0.381417	0.1076	-3.54477	17	0.00249015	0.00893465	NA	0	0	S02dflv3_1_5 vs S02_1_5	Slr0565 protein	hypothetical protein	Hypothetical
slr0569	0	#N/A	0.581381	0.372681	1.56	17	0.137182	0.232292	NA	0.0793651	0.0793651	S02dflv3_1_5 vs S02_1_5	Slr0569 protein	unknown protein	Unknown
slr0574	0	cyp	0.777356	0.102709	7.56855	17	7.6994e-07	1.36197e-05	NA	0	0	S02dflv3_1_5 vs S02_1_5	Putative cytochrome P450 120 (EC 1.14.-.-)	cytochrome P450	Fatty acid, phospholipid and sterol metabolism
slr0575	0	#N/A	-0.090979	0.244172	-0.372602	17	0.71405	0.799139	NA	0	0	S02dflv3_1_5 vs S02_1_5	Thylakoid membrane protein slr0575	hypothetical protein	Hypothetical
slr0580	0	#N/A	0.293267	0.140582	2.08609	17	0.0523484	0.105741	NA	0.0142857	0.0142857	S02dflv3_1_5 vs S02_1_5	Slr0580 protein	aluminum resistance protein homolog	Other categories
slr0583	0	#N/A	0.218039	0.0691717	3.15215	17	0.00581613	0.0175157	NA	0	0	S02dflv3_1_5 vs S02_1_5	Slr0583 protein	similar to GDP-fucose synthetase	Cell envelope
slr0585	0	argG	-0.313411	0.115692	-2.709	17	0.0148924	0.0382707	NA	0	0	S02dflv3_1_5 vs S02_1_5	Argininosuccinate synthase (EC 6.3.4.5) (Citrulline--aspartate ligase)	argininosuccinate synthetase	Amino acid biosynthesis
slr0586	0	#N/A	0.959821	0.0868434	11.0523	17	3.50433e-09	1.99528e-07	NA	0	0	S02dflv3_1_5 vs S02_1_5	Slr0586 protein	hypothetical protein	Hypothetical
slr0590	0	#N/A	-0.351259	0.113812	-3.08631	17	0.0066981	0.0197283	NA	0.047619	0.047619	S02dflv3_1_5 vs S02_1_5	Slr0590 protein	hypothetical protein	Hypothetical
slr0591	0	nrdF	0.0693601	0.13325	0.520527	17	0.60941	0.716814	NA	0	0	S02dflv3_1_5 vs S02_1_5	Ribonucleoside-diphosphate reductase subunit beta (EC 1.17.4.1)	ribonucleoside-diphosphate reductase beta chain	Purines, pyrimidines, nucleosides, and nucleotides
slr0594	0	#N/A	-0.516084	0.0825407	-6.25249	17	8.75615e-06	9.66891e-05	NA	0.0204082	0.0204082	S02dflv3_1_5 vs S02_1_5	Slr0594 protein	hypothetical protein	Hypothetical
slr0596	0	#N/A	-0.404107	0.0813302	-4.96872	17	0.000116996	0.000752824	NA	0	0	S02dflv3_1_5 vs S02_1_5	Creatinine amidohydrolase (EC 3.5.2.10)	hypothetical protein	Hypothetical
slr0597	0	purH	-1.01178	0.0609642	-16.5963	17	6.15863e-12	1.87017e-09	NA	0	0	S02dflv3_1_5 vs S02_1_5	Bifunctional purine biosynthesis protein PurH [Includes: Phosphoribosylaminoimidazolecarboxamide formyltransferase (EC 2.1.2.3) (AICAR transformylase); IMP cyclohydrolase (EC 3.5.4.10) (ATIC) (IMP synthase) (Inosinicase)]	phosphoribosyl aminoimidazole carboxy formyl formyltransferase/inosinemonophosphate cyclohydrolase (PUR-H(J))	Purines, pyrimidines, nucleosides, and nucleotides
slr0599	0	spkC, pknE	-0.274236	0.0787468	-3.48251	17	0.00285011	0.00987243	NA	0.0519481	0.0519481	S02dflv3_1_5 vs S02_1_5	Serine/threonine-protein kinase C (EC 2.7.11.1)	serine/threonine kinase	Regulatory functions
slr0600	0	NTR, trxR	-0.792303	0.0589078	-13.4499	17	1.72484e-10	3.11583e-08	NA	0	0	S02dflv3_1_5 vs S02_1_5	Slr0600 protein	NADP-thioredoxin reductase	Biosynthesis of cofactors, prosthetic groups, and carriers
slr0603	0	dnaE, dnaEn, polC, dnaE-n	0.817408	0.114045	7.16741	17	1.57573e-06	2.5184e-05	NA	0.0857143	0.0857143	S02dflv3_1_5 vs S02_1_5	DNA polymerase III subunit alpha (EC 2.7.7.7) [Cleaved into: Ssp dnaE intein] (Fragments)	DNA polymerase III alpha subunit [Contains: Ssp dnaE intein]	DNA replication, restriction, modification, recombination, and repair
slr0604	0	lepA	-0.171496	0.100946	-1.69889	17	0.107564	0.19009	NA	0	0	S02dflv3_1_5 vs S02_1_5	Elongation factor 4 (EF-4) (EC 3.6.5.n1) (Ribosomal back-translocase LepA)	GTP-binding protein	Other categories
slr0605	0	#N/A	-0.317977	0.101474	-3.13358	17	0.00605259	0.0181081	NA	0	0	S02dflv3_1_5 vs S02_1_5	Slr0605 protein	hypothetical protein	Hypothetical
slr0606	0	#N/A	-0.113929	0.0967254	-1.17786	17	0.255081	0.377238	NA	0	0	S02dflv3_1_5 vs S02_1_5	Slr0606 protein	hypothetical protein	Hypothetical
slr0608	0	hisI	-0.346128	0.0730922	-4.7355	17	0.000191257	0.00110626	NA	0	0	S02dflv3_1_5 vs S02_1_5	Histidine biosynthesis bifunctional protein HisIE [Includes: Phosphoribosyl-AMP cyclohydrolase (PRA-CH) (EC 3.5.4.19); Phosphoribosyl-ATP pyrophosphatase (PRA-PH) (EC 3.6.1.31)]	histidine biosynthesis bifunctional protein HisIE	Amino acid biosynthesis
slr0609	0	#N/A	-0.129453	0.112915	-1.14647	17	0.267481	0.388637	NA	0.0595238	0.0595238	S02dflv3_1_5 vs S02_1_5	47 kD protein	hypothetical protein	Hypothetical
slr0611	Carotenoid Biosynthesis	sds, crtE	0.102362	0.0820747	1.24718	17	0.229242	0.347197	NA	0	0	S02dflv3_1_5 vs S02_1_5	Prenyl transferase (EC 2.5.1.-)	solanesyl diphosphate synthase	Biosynthesis of cofactors, prosthetic groups, and carriers
slr0613	0	#N/A	-0.455938	0.139106	-3.27762	17	0.00443942	0.0140184	NA	0	0	S02dflv3_1_5 vs S02_1_5	Slr0613 protein	hypothetical protein	Hypothetical
slr0618	0	cobQ, cbiP	0.146376	0.123812	1.18225	17	0.253379	0.375636	NA	0	0	S02dflv3_1_5 vs S02_1_5	Cobyric acid synthase	cobyric acid synthase	Biosynthesis of cofactors, prosthetic groups, and carriers
slr0619	0	#N/A	0.121803	0.0737911	1.65065	17	0.117162	0.203303	NA	0	0	S02dflv3_1_5 vs S02_1_5	Slr0619 protein	hypothetical protein	Hypothetical
slr0623	Trx	trxA	-0.322596	0.119567	-2.69803	17	0.0152376	0.0387749	NA	0	0	S02dflv3_1_5 vs S02_1_5	Thioredoxin (Trx)	thioredoxin	Biosynthesis of cofactors, prosthetic groups, and carriers
slr0624	0	#N/A	-0.244051	0.165086	-1.47833	17	0.157609	0.257777	NA	0.0519481	0.0519481	S02dflv3_1_5 vs S02_1_5	Slr0624 protein	UDP-N-acetylglucosamine 2-epimerase	Cell envelope
slr0625	0	#N/A	0.128006	0.752416	0.170127	17	0.866918	0.91144	NA	0	0	S02dflv3_1_5 vs S02_1_5	Slr0625 protein	hypothetical protein	Hypothetical
slr0626	0	#N/A	0.342694	0.0731004	4.68799	17	0.000211529	0.00120439	NA	0	0	S02dflv3_1_5 vs S02_1_5	Slr0626 protein	probable glycosyltransferase	Other categories
slr0628	0	rps14, rpsN	0.444821	0.11001	4.04344	17	0.000843945	0.00361804	NA	0	0	S02dflv3_1_5 vs S02_1_5	30S ribosomal protein S14	30S ribosomal protein S14	Translation
slr0633	0	thiG	0.340751	0.129274	2.63587	17	0.0173421	0.0429312	NA	0	0	S02dflv3_1_5 vs S02_1_5	Bifunctional protein ThiO/ThiG [Includes: Probable FAD-dependent glycine oxidase (EC 1.4.3.19); Thiazole synthase (EC 2.8.1.10)]	thiamine biosynthesis protein ThiG	Biosynthesis of cofactors, prosthetic groups, and carriers
slr0634	0	#N/A	0.56223	0.108089	5.20156	17	7.20322e-05	0.000502846	NA	0	0	S02dflv3_1_5 vs S02_1_5	Slr0634 protein	unknown protein	Unknown
slr0635	0	#N/A	0.192594	0.0816271	2.35944	17	0.0305251	0.0682413	NA	0	0	S02dflv3_1_5 vs S02_1_5	Slr0635 protein	hypothetical protein	Hypothetical
slr0637	0	#N/A	-0.0738662	0.105795	-0.698199	17	0.494493	0.61332	NA	0	0	S02dflv3_1_5 vs S02_1_5	Slr0637 protein	hypothetical protein	Hypothetical
slr0638	0	glyQ, glyS(a)	-0.0385469	0.0660383	-0.583705	17	0.567083	0.681997	NA	0	0	S02dflv3_1_5 vs S02_1_5	Glycine--tRNA ligase alpha subunit (EC 6.1.1.14) (Glycyl-tRNA synthetase alpha subunit) (GlyRS)	glycyl-tRNA synthetase alpha chain	Translation
slr0639	0	#N/A	-0.0944446	0.120294	-0.785112	17	0.443193	0.563014	NA	0.0779221	0.0779221	S02dflv3_1_5 vs S02_1_5	Uncharacterized MscS family protein slr0639	mechanosensitive ion channel homolog	Transport and binding proteins
slr0643	0	#N/A	-0.182563	0.130114	-1.4031	17	0.178588	0.2831	NA	0	0	S02dflv3_1_5 vs S02_1_5	Slr0643 protein	hypothetical protein	Hypothetical
slr0645	0	#N/A	0.344725	0.0996651	3.45883	17	0.00300015	0.0102814	NA	0	0	S02dflv3_1_5 vs S02_1_5	Slr0645 protein	hypothetical protein	Hypothetical
slr0649	0	metS	0.228635	0.0515707	4.43343	17	0.000364117	0.00186354	NA	0.0119048	0.0119048	S02dflv3_1_5 vs S02_1_5	Methionine--tRNA ligase (EC 6.1.1.10) (Methionyl-tRNA synthetase) (MetRS)	methionyl-tRNA synthetase	Translation
slr0650	0	#N/A	0.0678361	0.0827369	0.819901	17	0.42362	0.54842	NA	0	0	S02dflv3_1_5 vs S02_1_5	Slr0650 protein	hypothetical protein	Hypothetical
slr0651	0	#N/A	0.450024	0.210838	2.13446	17	0.0476626	0.0977943	NA	0.0238095	0.0238095	S02dflv3_1_5 vs S02_1_5	Slr0651 protein	hypothetical protein	Hypothetical
slr0652	0	hisA	-0.138499	0.0795381	-1.74129	17	0.0996971	0.17914	NA	0	0	S02dflv3_1_5 vs S02_1_5	1-(5-phosphoribosyl)-5-[(5-phosphoribosylamino)methylideneamino] imidazole-4-carboxamide isomerase (EC 5.3.1.16) (Phosphoribosylformimino-5-aminoimidazole carboxamide ribotide isomerase)	phosphorybosilformimino-5-amino- phosphorybosil-4-imidazolecarboxamideisomerase	Amino acid biosynthesis
slr0653	sigma factor	sigA	0.183654	0.123813	1.48332	17	0.156293	0.256315	NA	0.0714286	0.0714286	S02dflv3_1_5 vs S02_1_5	RNA polymerase sigma factor SigA	principal RNA polymerase sigma factor SigA	Transcription
slr0654	0	#N/A	-0.0397388	0.0899474	-0.4418	17	0.664202	0.758256	NA	0	0	S02dflv3_1_5 vs S02_1_5	Slr0654 protein	unknown protein	Unknown
slr0656	0	#N/A	-0.264529	0.473386	-0.558802	17	0.583583	0.695415	NA	0.0357143	0.0357143	S02dflv3_1_5 vs S02_1_5	Slr0656 protein	GNAT family N-acetyltransferase [Synechocystis sp. PCC 6714] /hypothetical protein	Hypothetical
slr0657	0	lysC	0.0690782	0.102099	0.676583	17	0.507773	0.62407	NA	0	0	S02dflv3_1_5 vs S02_1_5	Aspartate kinase	aspartate kinase	Energy metabolism
slr0658	0	#N/A	0.126572	0.111563	1.13453	17	0.272316	0.394403	NA	0.155844	0.155844	S02dflv3_1_5 vs S02_1_5	Slr0658 protein	unknown protein	Unknown
slr0659	0	prlC, opdA	-0.386689	0.127541	-3.03189	17	0.0075249	0.0215911	NA	0.038961	0.038961	S02dflv3_1_5 vs S02_1_5	Oligopeptidase A	oligopeptidase A	Translation
slr0661	0	proC	-0.297576	0.0782792	-3.80147	17	0.00142628	0.0056616	NA	0	0	S02dflv3_1_5 vs S02_1_5	Pyrroline-5-carboxylate reductase (P5C reductase) (P5CR) (EC 1.5.1.2) (PCA reductase)	pyrroline-5-carboxylate reductase	Amino acid biosynthesis
slr0662	0	speA, adc2	0.284606	0.108229	2.62968	17	0.0175663	0.0434271	NA	0	0	S02dflv3_1_5 vs S02_1_5	Biosynthetic arginine decarboxylase 1 (ADC 1) (EC 4.1.1.19)	arginine decarboxylase	Energy metabolism
slr0664	0	#N/A	-0.314508	0.109538	-2.87121	17	0.0105888	0.0288813	NA	0.0357143	0.0357143	S02dflv3_1_5 vs S02_1_5	Slr0664 protein	hypothetical protein	Hypothetical
slr0665	TCA	acnB	-0.200685	0.15498	-1.29491	17	0.212664	0.325882	NA	0.0150376	0.0150376	S02dflv3_1_5 vs S02_1_5	Aconitate hydratase B (ACN) (Aconitase) (EC 4.2.1.3) ((2R,3S)-2-methylisocitrate dehydratase) ((2S,3R)-3-hydroxybutane-1,2,3-tricarboxylate dehydratase) (2-methyl-cis-aconitate hydratase) (EC 4.2.1.99) (Iron-responsive protein-like) (IRP-like) (RNA-binding protein)	aconitate hydratase	Energy metabolism/Other categories
slr0666	0	#N/A	0.0175369	0.120412	0.145641	17	0.885918	0.922981	NA	0.038961	0.038961	S02dflv3_1_5 vs S02_1_5	Slr0666 protein	unknown protein	Unknown
slr0667	0	#N/A	0.742092	0.557154	1.33193	17	0.200465	0.311113	NA	0.357143	0.357143	S02dflv3_1_5 vs S02_1_5	Slr0667 protein	unknown protein	Unknown
slr0670	0	usp2	-0.299919	0.148948	-2.01359	17	0.0601622	0.119277	NA	0	0	S02dflv3_1_5 vs S02_1_5	Slr0670 protein	hypothetical protein	Hypothetical
slr0676	0	cysC	0.378485	0.110467	3.42622	17	0.00321975	0.0108637	NA	0	0	S02dflv3_1_5 vs S02_1_5	Probable adenylyl-sulfate kinase (EC 2.7.1.25) (APS kinase) (ATP adenosine-5'-phosphosulfate 3'-phosphotransferase) (Adenosine-5'-phosphosulfate kinase)	adenylylsulfate kinase	Amino acid biosynthesis
slr0677	0	exbB2, exbB	0.0302603	0.151274	0.200037	17	0.843825	0.895428	NA	0.010989	0.010989	S02dflv3_1_5 vs S02_1_5	Putative biopolymer transport protein ExbB-like 2	biopolymer transport ExbB like protein	Transport and binding proteins
slr0678	0	exbD	-0.141874	0.16148	-0.878584	17	0.391876	0.517765	NA	0	0	S02dflv3_1_5 vs S02_1_5	Putative biopolymer transport protein ExbD	biopolymer transport ExbD like protein	Transport and binding proteins
slr0682	0	hisD	-0.29274	0.152632	-1.91795	17	0.0720736	0.138667	NA	0	0	S02dflv3_1_5 vs S02_1_5	Putative histidinol dehydrogenase 2 (HDH 2) (EC 1.1.1.23)	histidinol dehydrogenase	Amino acid biosynthesis
slr0686	0	#N/A	0.195498	0.192872	1.01361	17	0.324977	0.448907	NA	0	0	S02dflv3_1_5 vs S02_1_5	Slr0686 protein	hypothetical protein	Hypothetical
slr0688	0	#N/A	-0.218227	0.10014	-2.17921	17	0.043672	0.0910416	NA	0.0714286	0.0714286	S02dflv3_1_5 vs S02_1_5	Slr0688 protein	hypothetical protein	Hypothetical
slr0689	0	#N/A	0.881626	0.0686511	12.8421	17	3.54106e-10	5.20023e-08	NA	0	0	S02dflv3_1_5 vs S02_1_5	Slr0689 protein	hypothetical protein	Hypothetical
slr0692	0	ycf45	0.531933	0.141663	3.75491	17	0.00157801	0.00616982	NA	0	0	S02dflv3_1_5 vs S02_1_5	Ycf45 protein	hypothetical protein YCF45	Hypothetical
slr0695	0	#N/A	-0.341777	0.132772	-2.57417	17	0.0197037	0.0477197	NA	0	0	S02dflv3_1_5 vs S02_1_5	Slr0695 protein	hypothetical protein	Hypothetical
slr0697	0	#N/A	-0.124803	0.130582	-0.955745	17	0.352596	0.479783	NA	0.012987	0.012987	S02dflv3_1_5 vs S02_1_5	Slr0697 protein	5-oxoprolinase homolog	Other categories
slr0698	0	#N/A	-0.111016	0.0702362	-1.58061	17	0.132394	0.226075	NA	0	0	S02dflv3_1_5 vs S02_1_5	Slr0698 protein	hypothetical protein	Hypothetical
slr0707	0	polA, resA	0.515937	0.09977	5.17126	17	7.66994e-05	0.000529342	NA	0.047619	0.047619	S02dflv3_1_5 vs S02_1_5	DNA polymerase I (POL I) (EC 2.7.7.7)	DNA polymerase I	DNA replication, restriction, modification, recombination, and repair
slr0708	0	#N/A	1.62253	0.168067	9.65408	17	2.58738e-08	1.02483e-06	NA	0.012987	0.012987	S02dflv3_1_5 vs S02_1_5	Slr0708 protein	periplasmic protein, function unknown	Unknown
slr0709	0	#N/A	0.0264573	0.550777	0.0480363	17	0.962247	0.975091	NA	0	0	S02dflv3_1_5 vs S02_1_5	RutC family protein slr0709	hypothetical protein	Hypothetical
slr0710	TCA - GABA shunt	gdhA	-0.316077	0.0695058	-4.54748	17	0.000285287	0.00156564	NA	0.0238095	0.0238095	S02dflv3_1_5 vs S02_1_5	NADP-specific glutamate dehydrogenase (NADP-GDH) (EC 1.4.1.4)	glutamate dehydrogenase (NADP+)	Amino acid biosynthesis
slr0711	0	#N/A	-0.0999142	0.173459	-0.576009	17	0.572157	0.685579	NA	0	0	S02dflv3_1_5 vs S02_1_5	NADPH-dependent 7-cyano-7-deazaguanine reductase (EC 1.7.1.13) (7-cyano-7-carbaguanine reductase) (NADPH-dependent nitrile oxidoreductase) (PreQ(0) reductase)	hypothetical protein	Hypothetical
slr0719	0	rfrE	-0.0101564	0.125876	-0.0806858	17	0.936634	0.960151	NA	0	0	S02dflv3_1_5 vs S02_1_5	Slr0719 protein	unknown protein	Unknown
slr0721	TCA-Hypoxia shunt/pyruvate metabol.	me	0.176173	0.0745141	2.3643	17	0.030228	0.068057	NA	0	0	S02dflv3_1_5 vs S02_1_5	Malic enzyme	malic enzyme	Energy metabolism
slr0723	0	#N/A	-0.141922	0.138982	-1.02115	17	0.321496	0.44511	NA	0	0	S02dflv3_1_5 vs S02_1_5	Slr0723 protein	hypothetical protein	Hypothetical
slr0727	0	#N/A	1.09458	0.245703	4.4549	17	0.000347749	0.00182593	NA	0.012987	0.012987	S02dflv3_1_5 vs S02_1_5	Slr0727 protein	unknown protein	Unknown
slr0728	0	#N/A	-0.479723	0.203184	-2.36102	17	0.0304279	0.0681786	NA	0.0178571	0.0178571	S02dflv3_1_5 vs S02_1_5	Slr0728 protein	hypothetical protein	Hypothetical
slr0729	0	#N/A	-1.20741	0.167336	-7.21547	17	1.4445e-06	2.37107e-05	NA	0.0119048	0.0119048	S02dflv3_1_5 vs S02_1_5	Thylakoid-associated protein slr0729	hypothetical protein	Hypothetical
slr0730	0	#N/A	-1.24678	0.0992164	-12.5663	17	4.9541e-10	6.19837e-08	NA	0.107143	0.107143	S02dflv3_1_5 vs S02_1_5	Slr0730 protein	hypothetical protein	Hypothetical
slr0731	0	#N/A	-0.101788	0.0979753	-1.03891	17	0.313396	0.437219	NA	0	0	S02dflv3_1_5 vs S02_1_5	Slr0731 protein	hypothetical protein	Hypothetical
slr0734	0	#N/A	-0.196032	0.10465	-1.87322	17	0.0783373	0.148215	NA	0	0	S02dflv3_1_5 vs S02_1_5	Slr0734 protein	hypothetical protein	Hypothetical
slr0737	PSI	psaD	-0.498422	0.107011	-4.65769	17	0.000225594	0.00126862	NA	0	0	S02dflv3_1_5 vs S02_1_5	Photosystem I reaction center subunit II (Photosystem I 16 kDa polypeptide) (PSI-D)	photosystem I subunit II	Photosynthesis and respiration
slr0738	0	trpE	0.166325	0.084188	1.97564	17	0.064659	0.126269	NA	0	0	S02dflv3_1_5 vs S02_1_5	Anthranilate synthase component 1 (AS) (ASI) (EC 4.1.3.27)	anthranilate synthetase alpha-subunit	Amino acid biosynthesis
slr0739	Carotenoid Biosynthesis	crtE	0.213104	0.125586	1.69688	17	0.10795	0.190402	NA	0	0	S02dflv3_1_5 vs S02_1_5	Geranylgeranyl pyrophosphate synthase	geranylgeranyl pyrophosphate synthase	Biosynthesis of cofactors, prosthetic groups, and carriers
slr0740	0	#N/A	-0.770463	0.10166	-7.57885	17	7.56134e-07	1.35066e-05	NA	0	0	S02dflv3_1_5 vs S02_1_5	Slr0740 protein	hypothetical protein	Hypothetical
slr0742	0	#N/A	-0.0446365	0.321353	-0.138902	17	0.89116	0.926766	NA	0.122449	0.122449	S02dflv3_1_5 vs S02_1_5	Ribosome maturation factor RimP	hypothetical protein	Hypothetical
slr0743	0	nusA	0.0803089	0.0858772	0.935159	17	0.362801	0.488201	NA	0	0	S02dflv3_1_5 vs S02_1_5	Transcription termination/antitermination protein NusA	similar to N utilization substance protein	Transcription
slr0744	0	infB	0.322414	0.0860011	3.74895	17	0.00159857	0.00622349	NA	0	0	S02dflv3_1_5 vs S02_1_5	Translation initiation factor IF-2	translation initiation factor IF-2	Translation
slr0746	0	stpA, ggpP	-0.0388134	0.119759	-0.324096	17	0.749819	0.827603	NA	0.0119048	0.0119048	S02dflv3_1_5 vs S02_1_5	Glucosylglycerol-phosphate phosphatase (GGP-P) (EC 3.1.3.69) (Glucosylglycerol 3-phosphatase) (Salt tolerance protein A)	glucosylglycerolphosphate phosphatase	Other categories
slr0747	0	ggtA, msiK	0.259262	0.0804913	3.221	17	0.00501566	0.015489	NA	0	0	S02dflv3_1_5 vs S02_1_5	ATP-binding subunit of an ABC-type osmolyte transporter	glucosylglycerol transport system ATP-binding protein	Transport and binding proteins
slr0750	Chl-DPOR complex/LICS	chlN	1.39647	0.596729	2.3402	17	0.0317284	0.0706713	NA	0.0714286	0.0714286	S02dflv3_1_5 vs S02_1_5	Light-independent protochlorophyllide reductase subunit N (DPOR subunit N) (LI-POR subunit N) (EC 1.3.7.7)	light-independent protochlorophyllide reductase subunit ChlN	Biosynthesis of cofactors, prosthetic groups, and carriers
slr0752	Glycolisis common	eno, ENOL	-0.198321	0.0773197	-2.56495	17	0.0200819	0.0481615	NA	0	0	S02dflv3_1_5 vs S02_1_5	Enolase (EC 4.2.1.11) (2-phospho-D-glycerate hydro-lyase) (2-phosphoglycerate dehydratase)	enolase	Energy metabolism
slr0755	0	#N/A	0.245298	0.21173	1.15854	17	0.262658	0.384091	NA	0.0204082	0.0204082	S02dflv3_1_5 vs S02_1_5	Slr0755 protein	hypothetical protein	Hypothetical
slr0756	circadian clock protein KaiA homolog	kaiA	0.00508945	0.0512635	0.0992803	17	0.922077	0.950778	NA	0	0	S02dflv3_1_5 vs S02_1_5	Circadian clock protein KaiA	circadian clock protein KaiA homolog	Cellular processes/Other categories
slr0757	circadian clock protein KaiA homolog	kaiB1	-0.0674847	0.0834819	-0.808376	17	0.430042	0.553055	NA	0	0	S02dflv3_1_5 vs S02_1_5	Circadian clock protein KaiB	circadian clock protein KaiB homolog	Cellular processes/Other categories
slr0758	circadian clock protein KaiA homolog	kaiC1	-0.188693	0.0738181	-2.55619	17	0.0204476	0.0488917	NA	0	0	S02dflv3_1_5 vs S02_1_5	Circadian clock protein kinase KaiC (EC 2.7.11.1)	circadian clock protein KaiC homolog	Cellular processes/Other categories
slr0765	0	mscS	0.139635	0.0897071	1.55657	17	0.137992	0.233447	NA	0	0	S02dflv3_1_5 vs S02_1_5	Slr0765 protein	hypothetical protein&mechanosensitive ion channel	Hypothetical
slr0769	0	#N/A	-0.0645754	0.222913	-0.289689	17	0.775558	0.846148	NA	0	0	S02dflv3_1_5 vs S02_1_5	Slr0769 protein	hypothetical protein	Hypothetical
slr0770	0	#N/A	0.209286	0.135132	1.54875	17	0.139856	0.235917	NA	0	0	S02dflv3_1_5 vs S02_1_5	Slr0770 protein	hypothetical protein	Hypothetical
slr0773	0	#N/A	0.136926	0.0968925	1.41318	17	0.175653	0.279754	NA	0.012987	0.012987	S02dflv3_1_5 vs S02_1_5	Slr0773 protein	hypothetical protein	Hypothetical
slr0774	Sec pathway	secD	-0.284425	0.0803484	-3.5399	17	0.0025166	0.00899068	NA	0	0	S02dflv3_1_5 vs S02_1_5	Protein translocase subunit SecD	protein-export membrane protein SecD	Cellular processes
slr0775	Sec pathway	secF	-0.365886	0.0854961	-4.27957	17	0.000506789	0.00238479	NA	0	0	S02dflv3_1_5 vs S02_1_5	Protein translocase subunit SecF	protein-export membrane protein SecF	Cellular processes
slr0776	0	lpxD	-1.14321	0.0761131	-15.0199	17	3.03164e-11	7.89093e-09	NA	0	0	S02dflv3_1_5 vs S02_1_5	UDP-3-O-acylglucosamine N-acyltransferase (EC 2.3.1.-)	UDP-3-o-[3-hydroxymyristoyl] glucosamine n-acyltransferase	Fatty acid, phospholipid and sterol metabolism
slr0780	0	#N/A	-0.141733	0.0997175	-1.42134	17	0.173302	0.277456	NA	0.0857143	0.0857143	S02dflv3_1_5 vs S02_1_5	Transcriptional repressor NrdR	hypothetical protein	Hypothetical
slr0782	0	#N/A	-0.242889	0.100569	-2.41516	17	0.0272763	0.062434	NA	0.012987	0.012987	S02dflv3_1_5 vs S02_1_5	L-amino acid dehydrogenase (EC 1.4.5.-) (L-amino acid:plastoquinone oxidoreductase) (L-arginine dehydrogenase)	putative flavin-containing monoamine oxidase	Other categories
slr0783	CCM	tpi, tpiA	-0.137797	0.061605	-2.23678	17	0.0389905	0.0839725	NA	0	0	S02dflv3_1_5 vs S02_1_5	Triosephosphate isomerase (TIM) (TPI) (EC 5.3.1.1) (Triose-phosphate isomerase)	triosephosphate isomerase	Photosynthesis and respiration
slr0798	Zn transport	ziaA, pacS	-0.191816	0.160139	-1.19781	17	0.247426	0.370123	NA	0	0	S02dflv3_1_5 vs S02_1_5	Zinc-transporting ATPase (EC 3.6.3.5) (Zn(2+)-translocating P-type ATPase)	zinc-transporting P-type ATPase (zinc efflux pump) involved in zinc tolerance	Transport and binding proteins
slr0806	Glycolate metabolism	glcD2	0.343625	0.0633817	5.42152	17	4.58135e-05	0.00035825	NA	0	0	S02dflv3_1_5 vs S02_1_5	Slr0806 protein	hypothetical protein	Energy metabolism/Hypothetical
slr0807	0	gcp	-0.22736	0.181707	-1.25124	17	0.227792	0.345288	NA	0.0816327	0.0816327	S02dflv3_1_5 vs S02_1_5	tRNA N6-adenosine threonylcarbamoyltransferase (EC 2.3.1.234) (N6-L-threonylcarbamoyladenine synthase) (t(6)A synthase) (t(6)A37 threonylcarbamoyladenosine biosynthesis protein TsaD) (tRNA threonylcarbamoyladenosine biosynthesis protein TsaD)	probable o-sialoglycoprotein endopeptidase	Translation
slr0808	0	rimM	0.332105	0.174539	1.90275	17	0.0741499	0.142212	NA	0.0285714	0.0285714	S02dflv3_1_5 vs S02_1_5	Ribosome maturation factor RimM	16S rRNA processing protein RimM homolog	Translation
slr0809	0	rfbB	0.302558	0.101201	2.98968	17	0.0082339	0.0232592	NA	0	0	S02dflv3_1_5 vs S02_1_5	dTDP-glucose 4-6-dehydratase	dTDP-glucose 4,6-dehydratase	Cell envelope
slr0815	0	#N/A	-0.335342	0.229873	-1.45882	17	0.162845	0.264442	NA	0.0357143	0.0357143	S02dflv3_1_5 vs S02_1_5	Slr0815 protein	hypothetical protein	Hypothetical
slr0816	0	#N/A	0.304906	0.193121	1.57883	17	0.1328	0.226556	NA	0.0238095	0.0238095	S02dflv3_1_5 vs S02_1_5	Slr0816 protein	hypothetical protein	Hypothetical
slr0818	0	#N/A	-0.456094	0.134044	-3.40257	17	0.00338887	0.0112264	NA	0.0119048	0.0119048	S02dflv3_1_5 vs S02_1_5	Slr0818 protein	hypothetical protein	Hypothetical
slr0821	0	#N/A	-0.698906	0.204934	-3.4104	17	0.0033319	0.0111213	NA	0.0119048	0.0119048	S02dflv3_1_5 vs S02_1_5	Putative sulfur carrier protein slr0821	hypothetical protein	Hypothetical
slr0822	0	pacL	-0.0300373	0.118522	-0.253432	17	0.802974	0.866508	NA	0.125	0.125	S02dflv3_1_5 vs S02_1_5	Cation-transporting ATPase E1-E2 ATPase	cation-transporting P-type ATPase PacL	Transport and binding proteins
slr0823	PSI	ycf3	-0.124725	0.10546	-1.18268	17	0.253214	0.375636	NA	0	0	S02dflv3_1_5 vs S02_1_5	Photosystem I assembly protein Ycf3	photosystem I assembly related protein	Photosynthesis and respiration
slr0825	0	#N/A	0.1498	0.0693159	2.16112	17	0.0452468	0.0935751	NA	0	0	S02dflv3_1_5 vs S02_1_5	Slr0825 protein	probable peptidase	Other categories
slr0835	0	moxR	-0.0838467	0.0755097	-1.11041	17	0.282283	0.404339	NA	0	0	S02dflv3_1_5 vs S02_1_5	MoxR protein	MoxR protein homolog	Regulatory functions
slr0838	0	purM, purG	0.006094	0.094297	0.0646256	17	0.949226	0.968359	NA	0	0	S02dflv3_1_5 vs S02_1_5	Phosphoribosylformylglycinamidine cyclo-ligase (EC 6.3.3.1) (AIR synthase) (AIRS) (Phosphoribosyl-aminoimidazole synthetase)	phosphoribosyl formylglycinamidine cyclo-ligase	Purines, pyrimidines, nucleosides, and nucleotides
slr0839	heme synthesis	hemH	-0.461666	0.0962468	-4.79669	17	0.000168031	0.00100888	NA	0.0119048	0.0119048	S02dflv3_1_5 vs S02_1_5	Ferrochelatase (EC 4.99.1.1) (Heme synthase) (Protoheme ferro-lyase)	ferrochelatase	Biosynthesis of cofactors, prosthetic groups, and carriers
slr0841	0	#N/A	0.42777	0.31116	1.37476	17	0.187058	0.29381	NA	0	0	S02dflv3_1_5 vs S02_1_5	Slr0841 protein	periplasmic protein, function unknown	Unknown
slr0842	0	#N/A	-0.0332776	0.163018	-0.204135	17	0.840672	0.893643	NA	0.047619	0.047619	S02dflv3_1_5 vs S02_1_5	Slr0842 protein	hypothetical protein	Hypothetical
slr0844	NDH1^1	ndhF1	0.0973833	0.0821882	1.18488	17	0.252365	0.374805	NA	0	0	S02dflv3_1_5 vs S02_1_5	NAD(P)H-quinone oxidoreductase chain 5 (EC 1.6.5.-) (NAD(P)H dehydrogenase I, chain 5) (NDH-1, chain 5)	NADH dehydrogenase subunit 5	Photosynthesis and respiration
slr0847	0	kdtB	0.443235	0.320216	1.38418	17	0.184208	0.290083	NA	0.154762	0.154762	S02dflv3_1_5 vs S02_1_5	Phosphopantetheine adenylyltransferase (EC 2.7.7.3) (Dephospho-CoA pyrophosphorylase) (Pantetheine-phosphate adenylyltransferase) (PPAT)	phosphopantetheine adenylyltransferase	Cell envelope
slr0848	0	cdv3	0.085039	0.129767	0.655319	17	0.521032	0.635848	NA	0	0	S02dflv3_1_5 vs S02_1_5	Slr0848 protein	hypothetical protein	Hypothetical
slr0851	NDH-2	ndbA	0.269464	0.198857	1.35507	17	0.19313	0.301786	NA	0	0	S02dflv3_1_5 vs S02_1_5	NADH dehydrogenase	type 2 NADH dehydrogenase	Photosynthesis and respiration
slr0854	0	phrA, phr	-0.323849	0.106706	-3.03497	17	0.00747546	0.021517	NA	0	0	S02dflv3_1_5 vs S02_1_5	Deoxyribodipyrimidine photo-lyase (EC 4.1.99.3) (DNA photolyase) (Photoreactivating enzyme)	DNA photolyase	DNA replication, restriction, modification, recombination, and repair
slr0861	0	purT	-0.320239	0.076892	-4.16478	17	0.000649149	0.00289181	NA	0	0	S02dflv3_1_5 vs S02_1_5	Formate-dependent phosphoribosylglycinamide formyltransferase (5'-phosphoribosylglycinamide transformylase 2) (Formate-dependent GAR transformylase) (EC 2.1.2.-) (GAR transformylase 2) (GART 2) (Non-folate glycinamide ribonucleotide transformylase) (Phosphoribosylglycinamide formyltransferase 2)	glycinamide ribonucleotide transformylase	Purines, pyrimidines, nucleosides, and nucleotides
slr0862	0	lmbP	-0.175822	0.21752	-0.808302	17	0.430084	0.553055	NA	0	0	S02dflv3_1_5 vs S02_1_5	LmbP protein	probable sugar kinase	Other categories
slr0863	0	#N/A	-0.595003	0.0963134	-6.17778	17	1.01231e-05	0.000108496	NA	0	0	S02dflv3_1_5 vs S02_1_5	Metalloprotease slr0863 (EC 3.4.-.-)	hypothetical protein	Hypothetical
slr0864	0	#N/A	1.0232	0.136118	7.51704	17	8.43097e-07	1.47704e-05	NA	0	0	S02dflv3_1_5 vs S02_1_5	ABC transporter	ATP-binding protein of ABC transporter	Transport and binding proteins
slr0869	0	#N/A	0.405526	0.0841084	4.82147	17	0.000159465	0.000968482	NA	0.0119048	0.0119048	S02dflv3_1_5 vs S02_1_5	Slr0869 protein	hypothetical protein	Hypothetical
slr0872	0	0	0.0284038	0.211051	0.134582	17	0.894523	0.929732	NA	0	0	S02dflv3_1_5 vs S02_1_5	Slr0872 protein	hypothetical protein	Hypothetical
slr0875	0	mscL	1.00674	0.11732	8.58118	17	1.38685e-07	3.88745e-06	NA	0.012987	0.012987	S02dflv3_1_5 vs S02_1_5	Large-conductance mechanosensitive channel	large-conductance mechanosensitive channel	Transport and binding proteins
slr0876	0	#N/A	-0.430393	0.143918	-2.99055	17	0.00821855	0.0232519	NA	0	0	S02dflv3_1_5 vs S02_1_5	Slr0876 protein	hypothetical protein	Hypothetical
slr0877	0	#N/A	-0.171765	0.128371	-1.33804	17	0.198509	0.30913	NA	0	0	S02dflv3_1_5 vs S02_1_5	Glutamyl-tRNA(Gln) amidotransferase subunit A (Glu-ADT subunit A) (EC 6.3.5.7)	glutamyl-tRNA(Gln) amidotransferase subunit A	Translation
slr0879	Glycolate metabolism (C2 cycle)	gcvH	-0.182026	0.126058	-1.44398	17	0.166921	0.269303	NA	0	0	S02dflv3_1_5 vs S02_1_5	Glycine cleavage system H protein	glycine decarboxylase complex H-protein	Energy metabolism
slr0880	0	#N/A	0.287364	0.143899	1.99698	17	0.0620945	0.122574	NA	0.142857	0.142857	S02dflv3_1_5 vs S02_1_5	Secreted protein MPB70	similar to fibronectin binding protein	Other categories
slr0882	0	ycf84	-0.0573747	0.0841465	-0.681843	17	0.504523	0.621528	NA	0.0238095	0.0238095	S02dflv3_1_5 vs S02_1_5	Slr0882 protein	hypothetical protein YCF84	Hypothetical
slr0884	Glycolisis common	gap1/, GADPH	-0.199704	0.129738	-1.53929	17	0.14214	0.239131	NA	0	0	S02dflv3_1_5 vs S02_1_5	Glyceraldehyde-3-phosphate dehydrogenase 1 (GAPDH 1) (EC 1.2.1.12) (NAD-dependent glyceraldehyde-3-phosphate dehydrogenase)	glyceraldehyde 3-phosphate dehydrogenase 1 (NAD+)	Energy metabolism
slr0886	0	fabG, fabG1	-0.158151	0.087679	-1.80375	17	0.0890199	0.163173	NA	0	0	S02dflv3_1_5 vs S02_1_5	3-oxoacyl-[acyl-carrier-protein] reductase (EC 1.1.1.100) (3-ketoacyl-acyl carrier protein reductase)	3-oxoacyl-[acyl-carrier protein] reductase	Fatty acid, phospholipid and sterol metabolism
slr0889	0	#N/A	-0.317337	0.16012	-1.98187	17	0.0639004	0.125325	NA	0	0	S02dflv3_1_5 vs S02_1_5	Uncharacterized protein slr0889	hypothetical protein	Hypothetical
slr0890	0	#N/A	0.00362455	0.447996	0.00809059	17	0.993639	0.995278	NA	0.357143	0.357143	S02dflv3_1_5 vs S02_1_5	Slr0890 protein	unknown protein	Unknown
slr0891	0	amiA, amiC	-0.0993175	0.142092	-0.698968	17	0.494025	0.61332	NA	0.038961	0.038961	S02dflv3_1_5 vs S02_1_5	N-acetylmuramoyl-L-alanine amidase	N-acetylmuramoyl-L-alanine amidase	Cell envelope
slr0897	0	Ssglc	0.28779	0.120578	2.38676	17	0.0288892	0.0656312	NA	0.0204082	0.0204082	S02dflv3_1_5 vs S02_1_5	Endoglucanase (EC 3.2.1.4)	probable endoglucanase	Central intermediary metabolism
slr0898	N assimilation	nirA, nir	0.241363	0.11888	2.03031	17	0.0582717	0.116034	NA	0	0	S02dflv3_1_5 vs S02_1_5	Ferredoxin--nitrite reductase	ferredoxin--nitrite reductase	Amino acid biosynthesis
slr0899	0	cynS	0.0614796	0.116201	0.529081	17	0.60359	0.711345	NA	0	0	S02dflv3_1_5 vs S02_1_5	Cyanate hydratase (Cyanase) (EC 4.2.1.104) (Cyanate hydrolase) (Cyanate lyase)	cyanate lyase	Amino acid biosynthesis
slr0900	molybdopterin biosynthesis	moeA	0.582819	0.0839586	6.94174	17	2.3801e-06	3.53735e-05	NA	0	0	S02dflv3_1_5 vs S02_1_5	Molybdopterin molybdenumtransferase (MPT Mo-transferase) (EC 2.10.1.1)	molybdopterin biosynthesis MoeA protein	Biosynthesis of cofactors, prosthetic groups, and carriers
slr0904	0	comM	0.497227	0.114813	4.33077	17	0.000453907	0.00221573	NA	0	0	S02dflv3_1_5 vs S02_1_5	Slr0904 protein	competence protein ComM homolog	Cellular processes
slr0906	PSII	psbB (CP47)	-0.606879	0.117539	-5.16323	17	7.79875e-05	0.000535741	NA	0	0	S02dflv3_1_5 vs S02_1_5	Photosystem II CP47 reaction center protein (PSII 47 kDa protein) (Protein CP-47)	photosystem II core light harvesting protein	Photosynthesis and respiration
slr0907	0	#N/A	0.105643	0.089766	1.17688	17	0.255461	0.377258	NA	0	0	S02dflv3_1_5 vs S02_1_5	Slr0907 protein	unknown protein	Unknown
slr0909	0	fkbM	-0.0672121	0.0948461	-0.708644	17	0.48815	0.60752	NA	0.047619	0.047619	S02dflv3_1_5 vs S02_1_5	Slr0909 protein	unknown protein	Unknown
slr0912	0	#N/A	0.0279468	0.145164	0.192519	17	0.849617	0.898434	NA	0	0	S02dflv3_1_5 vs S02_1_5	Slr0912 protein	unknown protein	Unknown
slr0913	0	#N/A	0.221856	0.275476	0.805357	17	0.431735	0.553055	NA	0.285714	0.285714	S02dflv3_1_5 vs S02_1_5	Slr0913 protein	unknown protein	Unknown
slr0914	0	#N/A	-0.191712	0.240873	-0.795908	17	0.437059	0.557648	NA	0	0	S02dflv3_1_5 vs S02_1_5	Slr0914 protein	unknown protein	Unknown
slr0920	0	#N/A	-0.515824	0.545924	-0.944864	17	0.357965	0.483837	NA	0.0357143	0.0357143	S02dflv3_1_5 vs S02_1_5	Slr0920 protein	mutator MutT protein	DNA replication, restriction, modification, recombination, and repair
slr0922	0	PTH	-0.198131	0.123732	-1.60129	17	0.12773	0.219343	NA	0	0	S02dflv3_1_5 vs S02_1_5	Peptidyl-tRNA hydrolase (PTH) (EC 3.1.1.29)	peptidyl-tRNA hydrolase	Translation
slr0923	0	ycf65	0.234368	0.0857895	2.7319	17	0.0141963	0.0368305	NA	0	0	S02dflv3_1_5 vs S02_1_5	Probable 30S ribosomal protein PSRP-3 (Ycf65-like protein)	hypothetical protein YCF65	Hypothetical
slr0924	0	tic22	0.292061	0.14743	1.98101	17	0.0640044	0.125394	NA	0.0909091	0.0909091	S02dflv3_1_5 vs S02_1_5	Slr0924 protein	periplasmic protein, function unknown	Hypothetical
slr0925	0	ssb	-0.021342	0.085802	-0.248735	17	0.806546	0.868442	NA	0	0	S02dflv3_1_5 vs S02_1_5	Single-stranded DNA-binding protein 1 (SSB 1)	single-stranded DNA-binding protein	DNA replication, restriction, modification, recombination, and repair
slr0929	0	#N/A	-0.327384	0.0875017	-3.74146	17	0.00162479	0.00628527	NA	0	0	S02dflv3_1_5 vs S02_1_5	Slr0929 protein	chromosome partitioning protein, ParA family	DNA replication, restriction, modification, recombination, and repair
slr0930	0	#N/A	0.065814	0.111446	0.590548	17	0.562593	0.678388	NA	0.0357143	0.0357143	S02dflv3_1_5 vs S02_1_5	Slr0930 protein	hypothetical protein	Hypothetical
slr0935	0	#N/A	-0.228199	0.286196	-0.797351	17	0.436243	0.556997	NA	0.122449	0.122449	S02dflv3_1_5 vs S02_1_5	Slr0935 protein	hypothetical protein	Hypothetical
slr0936	0	nadC	-0.352729	0.187731	-1.87891	17	0.0775145	0.147269	NA	0.142857	0.142857	S02dflv3_1_5 vs S02_1_5	Probable nicotinate-nucleotide pyrophosphorylase [carboxylating] (EC 2.4.2.19) (Quinolinate phosphoribosyltransferase [decarboxylating]) (QAPRTase)	nicotinate-nucleotide pyrophosphorylase	Biosynthesis of cofactors, prosthetic groups, and carriers
slr0937	0	#N/A	0.585536	0.0813173	7.20063	17	1.48378e-06	2.4138e-05	NA	0.047619	0.047619	S02dflv3_1_5 vs S02_1_5	Slr0937 protein	unknown protein	Unknown
slr0938	0	#N/A	0.179176	0.082116	2.18198	17	0.043435	0.0908594	NA	0.0357143	0.0357143	S02dflv3_1_5 vs S02_1_5	Slr0938 protein	probable UDP-N-acetylmuramyl tripeptide synthetase	Cell envelope
slr0940	Carotenoid Biosynthesis	crtQ, crtQb, zds, crtQ-2	-0.515114	0.131661	-3.91241	17	0.00112109	0.00459019	NA	0	0	S02dflv3_1_5 vs S02_1_5	Zeta-carotene desaturase (EC 1.3.5.6) (9,9'-di-cis-zeta-carotene desaturase) (Carotene 7,8-desaturase)	zeta-carotene desaturase	Biosynthesis of cofactors, prosthetic groups, and carriers
slr0941	0	#N/A	-0.3794	0.156146	-2.42978	17	0.0264795	0.0607629	NA	0.0119048	0.0119048	S02dflv3_1_5 vs S02_1_5	Slr0941 protein	hypothetical protein	Hypothetical
slr0942	0	#N/A	-0.309624	0.135678	-2.28205	17	0.0356402	0.0781424	NA	0	0	S02dflv3_1_5 vs S02_1_5	Aldo/keto reductase slr0942 (AKR) (EC 1.1.1.184) (AKR3G1)	alcohol dehydrogenase [NADP+]	Energy metabolism
slr0943	EMP pathway	fda, fbaI	-0.232286	0.0606418	-3.83046	17	0.0013393	0.00533963	NA	0	0	S02dflv3_1_5 vs S02_1_5	Fructose-bisphosphate aldolase class 1 (EC 4.1.2.13) (Fructose-bisphosphate aldolase class I) (FBP aldolase)	fructose-bisphosphate aldolase, class I	Energy metabolism
slr0946	0	arsC	0.331598	0.150976	2.19637	17	0.0422253	0.0889925	NA	0.0857143	0.0857143	S02dflv3_1_5 vs S02_1_5	Glutaredoxin arsenate reductase (EC 1.20.4.1) (Low molecular weight protein-tyrosine-phosphatase) (EC 3.1.3.48) (Protein ArsC) (SynArsC) (rSynArsC)	arsenate reductase	Other categories
slr0947	RRE	rpaB, rre26, ycf27	0.118173	0.106084	1.11395	17	0.280802	0.403169	NA	0	0	S02dflv3_1_5 vs S02_1_5	OmpR subfamily	response regulator for energy transfer from phycobilisomes to photosystems	Regulatory functions
slr0948	0	#N/A	0.00038762	0.0723968	0.0053541	17	0.99579	0.996885	NA	0.0119048	0.0119048	S02dflv3_1_5 vs S02_1_5	Slr0948 protein	hypothetical protein	Hypothetical
slr0951	0	#N/A	0.743756	0.15505	4.79689	17	0.000167961	0.00100888	NA	0	0	S02dflv3_1_5 vs S02_1_5	2-C-methyl-D-erythritol 4-phosphate cytidylyltransferase (EC 2.7.7.60) (4-diphosphocytidyl-2C-methyl-D-erythritol synthase) (MEP cytidylyltransferase) (MCT)	4-diphosphocytidyl-2C-methyl-D-erythritol synthase	Other categories
slr0952	EMP pathway	fbp, fbpII, fdp	-0.45233	0.160088	-2.82551	17	0.0116616	0.0313384	NA	0	0	S02dflv3_1_5 vs S02_1_5	Fructose-1,6-bisphosphatase class 1 (FBPase class 1) (EC 3.1.3.11) (D-fructose-1,6-bisphosphate 1-phosphohydrolase class 1)	fructose-1,6-bisphosphatase	Energy metabolism
slr0953	0	spp	-0.495107	0.215879	-2.29345	17	0.0348396	0.0767565	NA	0	0	S02dflv3_1_5 vs S02_1_5	Slr0953 protein	sucrose-phosphate phosphatase	Energy metabolism
slr0954	0	#N/A	0.888969	0.397229	2.23793	17	0.0389021	0.0839725	NA	0.0892857	0.0892857	S02dflv3_1_5 vs S02_1_5	Mini-ribonuclease 3 (Mini-3) (Mini-RNase 3) (EC 3.1.26.-) (Mini-RNase III) (Mini-III)	hypothetical protein	Hypothetical
slr0955	0	#N/A	1.05856	0.126165	8.39027	17	1.89691e-07	4.81454e-06	NA	0	0	S02dflv3_1_5 vs S02_1_5	Uncharacterized tRNA/rRNA methyltransferase slr0955 (EC 2.1.1.-)	probable tRNA/rRNA methyltransferase	Translation
slr0958	0	cysS	-0.233644	0.103542	-2.25651	17	0.037496	0.0816457	NA	0	0	S02dflv3_1_5 vs S02_1_5	Cysteine--tRNA ligase (EC 6.1.1.16) (Cysteinyl-tRNA synthetase) (CysRS)	cysteinyl-tRNA synthetase	Translation
slr0959	0	#N/A	-0.55371	0.149669	-3.69956	17	0.00177952	0.00679824	NA	0	0	S02dflv3_1_5 vs S02_1_5	Slr0959 protein	hypothetical protein	Regulatory functions/Hypothetical
slr0962	0	#N/A	-0.627115	0.119806	-5.23443	17	6.72982e-05	0.000484537	NA	0	0	S02dflv3_1_5 vs S02_1_5	Slr0962 protein	unknown protein	Unknown
slr0963	0	sir	-0.128645	0.0903704	-1.42354	17	0.172676	0.276707	NA	0	0	S02dflv3_1_5 vs S02_1_5	Sulfite reductase [ferredoxin] (EC 1.8.7.1)	ferredoxin-sulfite reductase	Amino acid biosynthesis
slr0964	Fe uptake	cFTR1	-0.523817	0.0709203	-7.38599	17	1.06376e-06	1.81137e-05	NA	0	0	S02dflv3_1_5 vs S02_1_5	Uncharacterized protein slr0964	iron permease/hypothetical protein	Hypothetical
slr0965	0	dnaN	0.145827	0.122618	1.18928	17	0.250675	0.373041	NA	0	0	S02dflv3_1_5 vs S02_1_5	Beta sliding clamp (Beta clamp) (Sliding clamp) (Beta-clamp processivity factor) (DNA polymerase III beta sliding clamp subunit) (DNA polymerase III subunit beta)	DNA polymerase III beta subunit	DNA replication, restriction, modification, recombination, and repair
slr0966	0	trpA	0.0397693	0.0956795	0.415651	17	0.682865	0.77039	NA	0	0	S02dflv3_1_5 vs S02_1_5	Tryptophan synthase alpha chain (EC 4.2.1.20)	tryptophan synthase alpha chain	Amino acid biosynthesis
slr0967	0	rfrP	-0.2261	0.210804	-1.07256	17	0.29846	0.420567	NA	0	0	S02dflv3_1_5 vs S02_1_5	Slr0967 protein	hypothetical protein	Hypothetical/induce acid stress tolerance, under hyperosmotic and salt stress/two pentapeptide sequences
slr0969	0	cbiG/cbiH, cbiH, cbiG/cobJ	0.426573	0.0904866	4.71421	17	0.000200085	0.00115002	NA	0	0	S02dflv3_1_5 vs S02_1_5	Precorrin methylase	precorrin methylase	Biosynthesis of cofactors, prosthetic groups, and carriers
slr0971	0	#N/A	0.146403	0.166143	0.88119	17	0.390504	0.516327	NA	0	0	S02dflv3_1_5 vs S02_1_5	Slr0971 protein	hypothetical protein	Hypothetical
slr0974	0	infC	-0.00382842	0.0923982	-0.041434	17	0.967433	0.978657	NA	0	0	S02dflv3_1_5 vs S02_1_5	Translation initiation factor IF-3	initiation factor IF-3	Translation
slr0984	0	rfbG	1.04623	0.258977	4.03985	17	0.000850533	0.00363772	NA	0.116883	0.116883	S02dflv3_1_5 vs S02_1_5	CDP-glucose-4,6-dehydratase	CDP-glucose 4,6-dehydratase	Cell envelope
slr0989	0	#N/A	-0.11309	0.0536034	-2.10975	17	0.0500062	0.101914	NA	0.0595238	0.0595238	S02dflv3_1_5 vs S02_1_5	Probable transcriptional regulatory protein slr0989	hypothetical protein	Hypothetical
slr0990	0	#N/A	-0.157388	0.152582	-1.0315	17	0.316759	0.439889	NA	0.038961	0.038961	S02dflv3_1_5 vs S02_1_5	Glutamate--cysteine ligase (EC 6.3.2.2)	hypothetical protein	Hypothetical
slr0992	0	#N/A	-0.110504	0.232811	-0.47465	17	0.641077	0.742242	NA	0	0	S02dflv3_1_5 vs S02_1_5	Putative tRNA (cytidine(34)-2'-O)-methyltransferase (EC 2.1.1.207) (tRNA (cytidine/uridine-2'-O-)-methyltransferase)	probable tRNA/rRNA methyltransferase	Translation
slr1020	0	sqdB	-0.112954	0.0713464	-1.58317	17	0.131808	0.225496	NA	0	0	S02dflv3_1_5 vs S02_1_5	Sulfolipid biosynthesis protein SqdB	sulfolipid biosynthesis protein SqdB	Fatty acid, phospholipid and sterol metabolism
slr1022	TCA - GABA shunt	argD, GABA-AT	0.119716	0.109837	1.08995	17	0.290946	0.412853	NA	0.0357143	0.0357143	S02dflv3_1_5 vs S02_1_5	Acetylornithine aminotransferase (ACOAT) (EC 2.6.1.11)	N-acetylornithine aminotransferase	Amino acid biosynthesis
slr1024	0	pgl2	0.154268	0.1249	1.23513	17	0.233582	0.352307	NA	0	0	S02dflv3_1_5 vs S02_1_5	Slr1024 protein	fibrillin	Cell envelope
slr1030	Chl biosynthesis	chlI	-0.231995	0.075768	-3.06191	17	0.00705725	0.0204425	NA	0	0	S02dflv3_1_5 vs S02_1_5	Magnesium-chelatase subunit ChlI (EC 6.6.1.1) (Mg-protoporphyrin IX chelatase)	magnesium protoporphyrin IX chelatase subunit I	Biosynthesis of cofactors, prosthetic groups, and carriers
slr1031	0	tryS, tyrS	0.360169	0.0997599	3.61036	17	0.0021598	0.00806386	NA	0	0	S02dflv3_1_5 vs S02_1_5	Tyrosine--tRNA ligase (EC 6.1.1.1) (Tyrosyl-tRNA synthetase) (TyrRS)	tyrosyl tRNA synthetase	Translation
slr1032	0	#N/A	0.219432	0.101284	2.16651	17	0.044772	0.0929095	NA	0.0714286	0.0714286	S02dflv3_1_5 vs S02_1_5	Slr1032 protein	unknown protein	Unknown
slr1033	0	#N/A	0.299723	0.20403	1.46902	17	0.16009	0.261008	NA	0.0833333	0.0833333	S02dflv3_1_5 vs S02_1_5	Slr1033 protein	unknown protein	Unknown
slr1034	0	ycf41	-0.0083994	0.124013	-0.06773	17	0.946791	0.968043	NA	0	0	S02dflv3_1_5 vs S02_1_5	Thylakoid-associated single-stranded DNA-binding protein slr1034 (Thylakoid-associated SSB)	hypothetical protein YCF41	Hypothetical
slr1039	0	#N/A	0.0420622	0.114416	0.367626	17	0.717689	0.802227	NA	0	0	S02dflv3_1_5 vs S02_1_5	Slr1039 protein	hypothetical protein	Hypothetical
slr1041	Pili	pilG, rre6	-0.0977941	0.0803712	-1.21678	17	0.240311	0.360962	NA	0	0	S02dflv3_1_5 vs S02_1_5	PatA subfamily	two-component response regulator PatA subfamily	Regulatory functions
slr1042	RRE	rre7, pilH, taxY3	-0.219257	0.17643	-1.24274	17	0.230834	0.349278	NA	0	0	S02dflv3_1_5 vs S02_1_5	CheY subfamily	two-component response regulator CheY subfamily	Regulatory functions
slr1043	Pili	pilI	-0.0905877	0.0629326	-1.43944	17	0.168186	0.270464	NA	0	0	S02dflv3_1_5 vs S02_1_5	Slr1043 protein	similar to chemotaxis protein CheW	Cellular processes
slr1044	Pili	pilJ	-0.0947091	0.0801889	-1.18107	17	0.253833	0.376004	NA	0	0	S02dflv3_1_5 vs S02_1_5	Methyl-accepting chemotaxis protein	methyl-accepting chemotaxis protein, required for the biogenesis of thick pilli	Cellular processes
slr1048	0	#N/A	0.466916	0.112443	4.15248	17	0.000666642	0.00293761	NA	0	0	S02dflv3_1_5 vs S02_1_5	Nuclease SbcCD subunit C	hypothetical protein	Hypothetical
slr1051	0	envM, fabI	-0.16079	0.115511	-1.39199	17	0.181869	0.286896	NA	0	0	S02dflv3_1_5 vs S02_1_5	Enoyl-[acyl-carrier-protein] reductase [NADH] FabI (ENR) (EC 1.3.1.9) (NADH-dependent enoyl-ACP reductase)	enoyl-[acyl-carrier-protein] reductase	Fatty acid, phospholipid and sterol metabolism
slr1055	Chl biosynthesis	chlH	0.0134001	0.147433	0.0908893	17	0.928643	0.953232	NA	0.142857	0.142857	S02dflv3_1_5 vs S02_1_5	Mg-chelatase subunit ChlH	magnesium protoporphyrin IX chelatase subunit H	Biosynthesis of cofactors, prosthetic groups, and carriers
slr1056	0	#N/A	-0.278488	0.184925	-1.50595	17	0.150434	0.250083	NA	0.160714	0.160714	S02dflv3_1_5 vs S02_1_5	Slr1056 protein	unknown protein	Unknown
slr1063	0	#N/A	0.114556	0.129179	0.8868	17	0.38756	0.513552	NA	0	0	S02dflv3_1_5 vs S02_1_5	Slr1063 protein	probable glycosyltransferase	Other categories
slr1064	0	rfbU, mtfA	-0.127483	0.105957	-1.20316	17	0.245402	0.3677	NA	0	0	S02dflv3_1_5 vs S02_1_5	Mannosyltransferase B	probable glycosyltransferase	Cell envelope
slr1065	0	#N/A	0.304815	0.221492	1.37619	17	0.186623	0.293379	NA	0.130952	0.130952	S02dflv3_1_5 vs S02_1_5	Slr1065 protein	probable glycosyltransferase	Other categories
slr1066	0	#N/A	0.223874	0.111135	2.01444	17	0.0600644	0.119213	NA	0.047619	0.047619	S02dflv3_1_5 vs S02_1_5	Slr1066 protein	unknown protein	Unknown
slr1067	0	galD, galE	-0.0661341	0.116588	-0.567244	17	0.577963	0.690977	NA	0.0357143	0.0357143	S02dflv3_1_5 vs S02_1_5	UDP-glucose-4-epimerase	UDP-glucose 4-epimerase	Energy metabolism
slr1070	0	#N/A	0.419876	0.216149	1.94253	17	0.0688257	0.133975	NA	0.0238095	0.0238095	S02dflv3_1_5 vs S02_1_5	Slr1070 protein	unknown protein	Unknown
slr1071	0	#N/A	0.0972295	0.216946	0.448174	17	0.659687	0.754519	NA	0.0357143	0.0357143	S02dflv3_1_5 vs S02_1_5	Slr1071 protein	unknown protein	Unknown
slr1073	0	#N/A	-0.00759096	0.177021	-0.0428816	17	0.966296	0.978106	NA	0.0714286	0.0714286	S02dflv3_1_5 vs S02_1_5	Slr1073 protein	unknown protein	Unknown
slr1076	0	#N/A	-0.023803	0.199597	-0.119255	17	0.906471	0.938937	NA	0	0	S02dflv3_1_5 vs S02_1_5	Slr1076 protein	probable glycosyltransferase	Other categories
slr1083	0	#N/A	-0.56646	0.126551	-4.47612	17	0.000332299	0.00176002	NA	0.0857143	0.0857143	S02dflv3_1_5 vs S02_1_5	Slr1083 protein	hypothetical protein	Hypothetical
slr1087	0	#N/A	-0.0187505	0.0950052	-0.197363	17	0.845884	0.896516	NA	0.0595238	0.0595238	S02dflv3_1_5 vs S02_1_5	Slr1087 protein	hypothetical protein	Hypothetical
slr1090	0	#N/A	0.763249	0.129441	5.89648	17	1.75969e-05	0.000166987	NA	0.0952381	0.0952381	S02dflv3_1_5 vs S02_1_5	GTPase Obg (EC 3.6.5.-) (GTP-binding protein Obg)	GTP-binding protein	Regulatory functions
slr1095	0	#N/A	-0.568411	0.210981	-2.69414	17	0.0153618	0.0390366	NA	0.116883	0.116883	S02dflv3_1_5 vs S02_1_5	Slr1095 protein	hypothetical protein	Hypothetical
slr1096	Glycolate/pyruvate metabolism (C2 cycle)	phdD, pdhD, lpd, gcvL	-0.4772	0.106161	-4.49506	17	0.000319108	0.00171509	NA	0	0	S02dflv3_1_5 vs S02_1_5	Dihydrolipoyl dehydrogenase (EC 1.8.1.4) (Dihydrolipoamide dehydrogenase) (LPD) (E3 component of pyruvate complex)	dihydrolipoamide dehydrogenase/glycin decarboxylase L-protein	Energy metabolism
slr1097	NDH-1 assembly	0	7.52213	0.351225	21.4168	17	9.74776e-14	3.80291e-11	NA	0.246753	0.246753	S02dflv3_1_5 vs S02_1_5	Slr1097 protein	CRR6/hypothetical protein	Cellular processes/Hypothetical
slr1098	0	iaiH	0.0726071	0.153599	0.472707	17	0.642435	0.742242	NA	0.0595238	0.0595238	S02dflv3_1_5 vs S02_1_5	Slr1098 protein	hypothetical protein	Hypothetical
slr1100	0	#N/A	0.2499	0.134825	1.85351	17	0.0812466	0.152767	NA	0.154762	0.154762	S02dflv3_1_5 vs S02_1_5	Slr1100 protein	hypothetical protein	Hypothetical
slr1101	0	#N/A	-0.560232	0.143183	-3.9127	17	0.00112039	0.00459019	NA	0.0779221	0.0779221	S02dflv3_1_5 vs S02_1_5	Universal stress protein Slr1101 (USP Slr1101)	hypothetical protein	Hypothetical
slr1102	0	#N/A	0.576701	0.133671	4.31432	17	0.000470254	0.00226069	NA	0	0	S02dflv3_1_5 vs S02_1_5	Slr1102 protein	hypothetical protein	Hypothetical
slr1103	0	#N/A	-0.202543	0.089129	-2.27247	17	0.0363261	0.0793598	NA	0	0	S02dflv3_1_5 vs S02_1_5	Slr1103 protein	hypothetical protein	Hypothetical
slr1104	0	#N/A	0.109317	0.0699353	1.56311	17	0.136449	0.23148	NA	0.0714286	0.0714286	S02dflv3_1_5 vs S02_1_5	Slr1104 protein	hypothetical protein	Hypothetical
slr1105	0	fus	-0.0956603	0.0858426	-1.11437	17	0.280628	0.403169	NA	0	0	S02dflv3_1_5 vs S02_1_5	GTP-binding protein TypA/BipA homolog	GTP-binding protein TypA/BipA homolog	Translation
slr1106	0	phb	-0.354795	0.136473	-2.59975	17	0.0186899	0.0456473	NA	0	0	S02dflv3_1_5 vs S02_1_5	Prohibitin	prohibitin	Other categories
slr1109	0	ank	-0.147989	0.276088	-0.53602	17	0.598889	0.708112	NA	0.0357143	0.0357143	S02dflv3_1_5 vs S02_1_5	Erythroid ankyrin	similar to ankyrin	Other categories
slr1110	0	#N/A	0.257255	0.14471	1.77772	17	0.0933421	0.169055	NA	0.0142857	0.0142857	S02dflv3_1_5 vs S02_1_5	Slr1110 protein	hypothetical protein	Hypothetical
slr1114	0	#N/A	0.13848	0.155155	0.892521	17	0.384574	0.510709	NA	0.0833333	0.0833333	S02dflv3_1_5 vs S02_1_5	Slr1114 protein	hypothetical protein	Hypothetical
slr1116	0	#N/A	0.00334106	0.160947	0.0207587	17	0.98368	0.990201	NA	0	0	S02dflv3_1_5 vs S02_1_5	Slr1116 protein	hypothetical protein	Hypothetical
slr1122	0	#N/A	0.0913501	0.0832965	1.09669	17	0.288072	0.409732	NA	0	0	S02dflv3_1_5 vs S02_1_5	Slr1122 protein	hypothetical protein	Hypothetical
slr1123	0	spoR, gmk	0.0367945	0.0897255	0.410079	17	0.68687	0.773471	NA	0	0	S02dflv3_1_5 vs S02_1_5	Guanylate kinase (EC 2.7.4.8) (GMP kinase)	guanylate kinase	Purines, pyrimidines, nucleosides, and nucleotides
slr1124	Glycolisis common	gpmB	-0.198882	0.108104	-1.83973	17	0.0833362	0.154779	NA	0	0	S02dflv3_1_5 vs S02_1_5	Phosphoglycerate mutase	phosphoglycerate mutase	Energy metabolism
slr1125	Carotenoid Biosynthesis	#N/A	-0.429416	0.122567	-3.50351	17	0.00272326	0.00956795	NA	0	0	S02dflv3_1_5 vs S02_1_5	Zeaxanthin glucosyl transferase	probable glucosyl transferase	Biosynthesis of cofactors, prosthetic groups, and carriers
slr1128	0	#N/A	-0.114564	0.124162	-0.922701	17	0.369074	0.495154	NA	0	0	S02dflv3_1_5 vs S02_1_5	Uncharacterized protein slr1128	hypothetical protein	Hypothetical
slr1129	0	rne, me	0.233771	0.129437	1.80607	17	0.0886444	0.162813	NA	0.0357143	0.0357143	S02dflv3_1_5 vs S02_1_5	Ribonuclease E/G-like protein (RNase E/G-like protein) (EC 3.1.26.-)	ribonuclease E	Transcription
slr1133	0	argH	-0.0189458	0.0661184	-0.286544	17	0.777925	0.846702	NA	0.0519481	0.0519481	S02dflv3_1_5 vs S02_1_5	Argininosuccinate lyase (ASAL) (EC 4.3.2.1) (Arginosuccinase)	L-argininosuccinate lyase	Amino acid biosynthesis
slr1136	Cox	coxB	0.454849	0.146132	3.11259	17	0.00633134	0.0188184	NA	0	0	S02dflv3_1_5 vs S02_1_5	Cytochrome c oxidase subunit 2 (EC 1.9.3.1) (Cytochrome aa3 subunit 2) (Cytochrome c oxidase polypeptide II) (Oxidase aa(3) subunit 2)	cytochrome c oxidase subunit I	Photosynthesis and respiration
slr1137	Cox	coxA	0.193696	0.257212	0.753061	17	0.461715	0.581372	NA	0.214286	0.214286	S02dflv3_1_5 vs S02_1_5	Cytochrome c oxidase subunit 1 (EC 1.9.3.1) (Cytochrome aa3 subunit 1) (Cytochrome c oxidase polypeptide I) (Oxidase aa(3) subunit 1)	cytochrome c oxidase subunit II	Photosynthesis and respiration
slr1139	Trx	trxA	-0.184715	0.107347	-1.72074	17	0.103446	0.183882	NA	0	0	S02dflv3_1_5 vs S02_1_5	Thioredoxin-like protein slr1139	thioredoxin	Biosynthesis of cofactors, prosthetic groups, and carriers
slr1140	0	#N/A	0.0696735	0.138408	0.503391	17	0.621149	0.727156	NA	0	0	S02dflv3_1_5 vs S02_1_5	3-amino-5-hydroxybenzoic acid synthase	DegT/DnrJ/EryC1/StrS family protein	Other categories
slr1143	0	#N/A	0.193519	0.0726379	2.66416	17	0.016352	0.0412461	NA	0.0714286	0.0714286	S02dflv3_1_5 vs S02_1_5	Slr1143 protein	hypothetical protein	Hypothetical
slr1149	0	MsbA analogue	0.717049	0.256076	2.80014	17	0.0123017	0.0327152	NA	0.0714286	0.0714286	S02dflv3_1_5 vs S02_1_5	ABC transporter	ATP-binding protein of ABC transporter	Transport and binding proteins
slr1150	0	#N/A	0.310122	0.377762	0.820945	17	0.423041	0.54842	NA	0.0357143	0.0357143	S02dflv3_1_5 vs S02_1_5	Slr1150 protein	unknown protein	Unknown
slr1159	0	purD	0.383629	0.0578169	6.63524	17	4.21395e-06	5.40691e-05	NA	0	0	S02dflv3_1_5 vs S02_1_5	Phosphoribosylamine--glycine ligase (EC 6.3.4.13) (GARS) (Glycinamide ribonucleotide synthetase) (Phosphoribosylglycinamide synthetase)	glycinamide ribonucleotide synthetase	Purines, pyrimidines, nucleosides, and nucleotides
slr1160	0	#N/A	-0.152909	0.219311	-0.697226	17	0.495087	0.613638	NA	0	0	S02dflv3_1_5 vs S02_1_5	Slr1160 protein	periplasmic protein, function unknown	Hypothetical
slr1161	0	#N/A	0.952001	0.156454	6.08488	17	1.2137e-05	0.000125645	NA	0	0	S02dflv3_1_5 vs S02_1_5	Slr1161 protein	hypothetical protein	Hypothetical
slr1162	0	#N/A	0.555488	0.243677	2.27961	17	0.0358134	0.0784279	NA	0.0285714	0.0285714	S02dflv3_1_5 vs S02_1_5	Slr1162 protein	unknown protein	Unknown
slr1164	0	nrdA, dnaF	1.19276	0.308275	3.86914	17	0.00123145	0.00496395	NA	0.0612245	0.0612245	S02dflv3_1_5 vs S02_1_5	Ribonucleoside-diphosphate reductase subunit alpha (EC 1.17.4.1) (Ribonucleotide reductase)	ribonucleotide reductase subunit alpha	Purines, pyrimidines, nucleosides, and nucleotides
slr1165	0	sopT, met3	-0.212824	0.143771	-1.4803	17	0.157087	0.257155	NA	0	0	S02dflv3_1_5 vs S02_1_5	Sulfate adenylyltransferase (EC 2.7.7.4) (ATP-sulfurylase) (Sulfate adenylate transferase) (SAT)	sulfate adenylyltransferase	Amino acid biosynthesis
slr1166	0	pgtA, pgt	-0.155488	0.143005	-1.08729	17	0.292086	0.413826	NA	0.0761905	0.0761905	S02dflv3_1_5 vs S02_1_5	Slr1166 protein	UDP-glucose:tetrahydrobiopterin glucosyltransferase	Energy metabolism
slr1167	0	gldA	0.703577	0.396647	1.77381	17	0.0940064	0.170089	NA	0.285714	0.285714	S02dflv3_1_5 vs S02_1_5	Uncharacterized oxidoreductase slr1167 (EC 1.1.-.-)	glycerol dehydrogenase	Fatty acid, phospholipid and sterol metabolism
slr1169	0	#N/A	-0.101945	0.223178	-0.45679	17	0.653605	0.749754	NA	0.0714286	0.0714286	S02dflv3_1_5 vs S02_1_5	Slr1169 protein	unknown protein	Unknown
slr1171	0	gpx1, gpx, gpx-1	-0.226589	0.122102	-1.85574	17	0.0809126	0.152296	NA	0	0	S02dflv3_1_5 vs S02_1_5	Hydroperoxy fatty acid reductase gpx1 (EC 1.11.1.22)	glutathione peroxidase-like NADPH peroxidase,glutathione peroxidase	Biosynthesis of cofactors, prosthetic groups, and carriers
slr1173	0	#N/A	0.649702	0.231103	2.81131	17	0.0120159	0.032147	NA	0	0	S02dflv3_1_5 vs S02_1_5	Slr1173 protein	hypothetical protein	Hypothetical
slr1176	Glycogen synthesis	glgC, agp	0.0528426	0.0849832	0.621801	17	0.542323	0.657864	NA	0	0	S02dflv3_1_5 vs S02_1_5	Glucose-1-phosphate adenylyltransferase (EC 2.7.7.27) (ADP-glucose pyrophosphorylase) (ADPGlc PPase) (ADP-glucose synthase)	glucose-1-phosphate adenylyltransferase	Central intermediary metabolism
slr1177	0	#N/A	-0.0355219	0.187291	-0.189662	17	0.85182	0.900242	NA	0	0	S02dflv3_1_5 vs S02_1_5	Slr1177 protein	hypothetical protein	Hypothetical
slr1179	0	#N/A	-0.19819	0.0687574	-2.88245	17	0.0103398	0.0282642	NA	0	0	S02dflv3_1_5 vs S02_1_5	Anhydro-N-acetylmuramic acid kinase (EC 2.7.1.170) (AnhMurNAc kinase)	hypothetical protein	Hypothetical
slr1181	PSII	psbA1	-0.648888	0.215246	-3.01464	17	0.00780714	0.022226	NA	0	0	S02dflv3_1_5 vs S02_1_5	Photosystem II protein D1 1 (PSII D1 protein 1) (EC 1.10.3.9) (Photosystem II Q(B) protein 1)	photosystem II D1 protein	Photosynthesis and respiration
slr1186	0	#N/A	0.565075	0.84508	0.668665	17	0.512687	0.62937	NA	0	0	S02dflv3_1_5 vs S02_1_5	Slr1186 protein	hypothetical protein	Hypothetical
slr1189	0	#N/A	-0.369052	0.143502	-2.57175	17	0.0198022	0.0477877	NA	0	0	S02dflv3_1_5 vs S02_1_5	Slr1189 protein	unknown protein	Unknown
slr1192	0	adhA	-0.0789889	0.190374	-0.414914	17	0.683394	0.77051	NA	0	0	S02dflv3_1_5 vs S02_1_5	Zinc-containing alcohol dehydrogenase family	probable alcohol dehydrogenase	Other categories
slr1194	0	#N/A	-0.0723217	0.213779	-0.338301	17	0.739278	0.818326	NA	0.0357143	0.0357143	S02dflv3_1_5 vs S02_1_5	Slr1194 protein	hypothetical protein	Hypothetical
slr1195	0	#N/A	0.328878	0.172143	1.91049	17	0.0730863	0.140468	NA	0.267857	0.267857	S02dflv3_1_5 vs S02_1_5	Slr1195 protein	hypothetical protein	Hypothetical
slr1196	0	#N/A	-0.138654	0.176776	-0.784344	17	0.443631	0.563014	NA	0.0714286	0.0714286	S02dflv3_1_5 vs S02_1_5	Slr1196 protein	periplasmic protein, function unknown	Hypothetical
slr1198	0	1-cys prx	-0.38567	0.129988	-2.96696	17	0.00864192	0.024224	NA	0	0	S02dflv3_1_5 vs S02_1_5	Rehydrin	antioxidant protein	Other categories
slr1201	urea transport	urtC, livM	0.11442	0.096238	1.18893	17	0.250809	0.373041	NA	0	0	S02dflv3_1_5 vs S02_1_5	Slr1201 protein	urea transport system permease protein	Transport and binding proteins
slr1203	0	#N/A	0.478615	0.112685	4.24738	17	0.000543179	0.00252467	NA	0	0	S02dflv3_1_5 vs S02_1_5	Slr1203 protein	hypothetical protein	Hypothetical
slr1205	0	#N/A	-0.312871	0.14715	-2.1262	17	0.0484347	0.0992667	NA	0	0	S02dflv3_1_5 vs S02_1_5	Ferredoxin component	similar to chlorobenzene dioxygenase, ferredoxin component	Other categories
slr1206	0	#N/A	-0.473179	0.198601	-2.38256	17	0.0291353	0.0661077	NA	0.0204082	0.0204082	S02dflv3_1_5 vs S02_1_5	Slr1206 protein	hypothetical protein	Hypothetical
slr1207	0	#N/A	-0.436849	0.130384	-3.35049	17	0.00379297	0.0122968	NA	0	0	S02dflv3_1_5 vs S02_1_5	Slr1207 protein	hypothetical protein	Hypothetical
slr1208	0	#N/A	0.123744	0.106811	1.15853	17	0.262666	0.384091	NA	0	0	S02dflv3_1_5 vs S02_1_5	Short-chain alcohol dehydrogenase family	probable oxidoreductase	Other categories
slr1216	0	mgtE	-0.175526	0.059887	-2.93095	17	0.0093295	0.0259121	NA	0	0	S02dflv3_1_5 vs S02_1_5	Magnesium transporter MgtE	Mg2+ transport protein	Transport and binding proteins
slr1218	0	ycf39	0.0454944	0.262397	0.17338	17	0.864401	0.910647	NA	0	0	S02dflv3_1_5 vs S02_1_5	Slr1218 protein	hypothetical protein YCF39	Hypothetical
slr1219	urea transport	ureE	-0.0131759	0.142181	-0.0926704	17	0.927249	0.952921	NA	0	0	S02dflv3_1_5 vs S02_1_5	Urease accessory protein UreE	urease accessory protein E	Central intermediary metabolism
slr1220	0	#N/A	-0.0859901	0.0844865	-1.0178	17	0.323042	0.446911	NA	0	0	S02dflv3_1_5 vs S02_1_5	Slr1220 protein	hypothetical protein	Hypothetical
slr1223	0	sulA, rcp	-0.393216	0.12009	-3.27435	17	0.0044708	0.0140687	NA	0	0	S02dflv3_1_5 vs S02_1_5	Epimerase family protein slr1223	hypothetical protein	Hypothetical
slr1224	0	lacK, malK	-0.110035	0.10235	-1.07509	17	0.297359	0.419665	NA	0	0	S02dflv3_1_5 vs S02_1_5	Cytoplasmic membrane protein for maltose uptake	ATP-binding protein of sugar ABC transporter	Transport and binding proteins
slr1225	0	spkF, pknF	-0.383604	0.114709	-3.34416	17	0.00384523	0.0124	NA	0	0	S02dflv3_1_5 vs S02_1_5	Serine/threonine-protein kinase F (EC 2.7.11.1)	serine/threonine kinase	Regulatory functions
slr1226	0	purC	0.226013	0.0917375	2.4637	17	0.024714	0.0573617	NA	0	0	S02dflv3_1_5 vs S02_1_5	Phosphoribosylaminoimidazole-succinocarboxamide synthase (EC 6.3.2.6) (SAICAR synthetase)	phosphoribosyl aminoidazole succinocarboxamide synthetase	Purines, pyrimidines, nucleosides, and nucleotides
slr1227	0	IAP75, synToc75	0.172108	0.0840931	2.04664	17	0.0564778	0.11308	NA	0	0	S02dflv3_1_5 vs S02_1_5	Chloroplast import-associated channel IAP75	chloroplastic outer envelope membrane protein homolog	Cell envelope
slr1228	0	prfC, tos	0.255215	0.113109	2.25636	17	0.0375068	0.0816457	NA	0	0	S02dflv3_1_5 vs S02_1_5	Peptide chain release factor 3 (RF-3)	peptide-chain-release factor 3	Translation
slr1230	0	#N/A	-0.56912	0.101642	-5.59925	17	3.19185e-05	0.000264791	NA	0.025974	0.025974	S02dflv3_1_5 vs S02_1_5	Universal stress protein Slr1230 (USP Slr1230)	hypothetical protein	Hypothetical
slr1233	TCA	frdA, sdhA	-0.248045	0.0804055	-3.08492	17	0.00671805	0.0197283	NA	0	0	S02dflv3_1_5 vs S02_1_5	Succinate dehydrogenase flavoprotein subunit	succinate dehydrogenase flavoprotein subunit	Energy metabolism
slr1234	0	#N/A	0.250161	0.140259	1.78357	17	0.0923557	0.167833	NA	0	0	S02dflv3_1_5 vs S02_1_5	Uncharacterized HIT-like protein slr1234	protein kinase C inhibitor	Regulatory functions
slr1235	0	#N/A	0.215549	0.370943	0.581084	17	0.568809	0.683113	NA	0.0238095	0.0238095	S02dflv3_1_5 vs S02_1_5	Slr1235 protein	hypothetical protein	Hypothetical
slr1238	0	gshB	-0.047907	0.0813074	-0.589208	17	0.56347	0.678997	NA	0	0	S02dflv3_1_5 vs S02_1_5	Glutathione synthetase (EC 6.3.2.3) (GSH synthetase) (GSH-S) (GSHase) (Glutathione synthase)	glutathione synthetase	Biosynthesis of cofactors, prosthetic groups, and carriers
slr1239	0	pntA	-0.0314828	0.124716	-0.252436	17	0.803731	0.866508	NA	0	0	S02dflv3_1_5 vs S02_1_5	Pyridine nucleotide transhydrogenase alpha subunit	pyridine nucleotide transhydrogenase alpha subunit	Biosynthesis of cofactors, prosthetic groups, and carriers
slr1240	0	#N/A	0.360503	0.174495	2.06598	17	0.0544185	0.109559	NA	0	0	S02dflv3_1_5 vs S02_1_5	Slr1240 protein	unknown protein	Unknown
slr1243	0	#N/A	0.80281	0.307073	2.61439	17	0.0181318	0.0445833	NA	0.142857	0.142857	S02dflv3_1_5 vs S02_1_5	Slr1243 protein	unknown protein/ AtP binding protein (BLAST)	Unknown
slr1247	Phosphate uptake	pstS2	0.438764	0.295412	1.48526	17	0.155782	0.256137	NA	0.0977444	0.0977444	S02dflv3_1_5 vs S02_1_5	Phosphate-binding protein	phosphate-binding periplasmic protein precursor (PBP)	Transport and binding proteins
slr1250	Phosphate uptake	pstB, pstB3, phoT	0.848055	0.436442	1.94311	17	0.068751	0.133973	NA	0.357143	0.357143	S02dflv3_1_5 vs S02_1_5	Phosphate import ATP-binding protein PstB 3 (EC 3.6.3.27) (ABC phosphate transporter 3) (Phosphate-transporting ATPase 3)	phosphate transport ATP-binding protein PstB homolog	Transport and binding proteins
slr1251	0	cyp, rot1	-0.339637	0.0764908	-4.44023	17	0.000358852	0.00186273	NA	0	0	S02dflv3_1_5 vs S02_1_5	Peptidyl-prolyl cis-trans isomerase slr1251 (PPIase slr1251) (EC 5.2.1.8) (Rotamase slr1251)	peptidyl-prolyl cis-trans isomerase	Translation
slr1253	0	#N/A	-0.238693	0.107716	-2.21594	17	0.040629	0.0865802	NA	0	0	S02dflv3_1_5 vs S02_1_5	Slr1253 protein	unknown protein	Unknown
slr1254	Carotenoid Biosynthesis	crtP, pds, crtD	-0.668353	0.117222	-5.70161	17	2.59671e-05	0.00022317	NA	0.012987	0.012987	S02dflv3_1_5 vs S02_1_5	Phytoene dehydrogenase (EC 1.3.99.-) (Phytoene desaturase)	phytoene dehydrogenase (phytoene desaturase)	Biosynthesis of cofactors, prosthetic groups, and carriers
slr1255	Carotenoid Biosynthesis	pys, crtB	-0.069562	0.114847	-0.605693	17	0.55272	0.669585	NA	0	0	S02dflv3_1_5 vs S02_1_5	15-cis-phytoene synthase (PSase) (EC 2.5.1.32)	phytoene synthase/carotenoid biosynthesis/first step	Biosynthesis of cofactors, prosthetic groups, and carriers
slr1256	urea transport	ureA	0.0823719	0.718382	0.114663	17	0.910056	0.940424	NA	0	0	S02dflv3_1_5 vs S02_1_5	Urease subunit gamma (EC 3.5.1.5) (Urea amidohydrolase subunit gamma)	urease gamma subunit	Central intermediary metabolism
slr1257	0	#N/A	0.47715	0.329535	1.44795	17	0.165823	0.268083	NA	0.0357143	0.0357143	S02dflv3_1_5 vs S02_1_5	Slr1257 protein	unknown protein	Unknown
slr1258	0	#N/A	-0.864912	0.191916	-4.50672	17	0.000311245	0.00168276	NA	0.0952381	0.0952381	S02dflv3_1_5 vs S02_1_5	Slr1258 protein	unknown protein	Unknown
slr1259	0	#N/A	1.4523	0.15202	9.55332	17	3.01225e-08	1.1434e-06	NA	0	0	S02dflv3_1_5 vs S02_1_5	Slr1259 protein	hypothetical protein	Hypothetical
slr1260	0	#N/A	1.27316	0.202873	6.27567	17	8.37194e-06	9.45716e-05	NA	0	0	S02dflv3_1_5 vs S02_1_5	Slr1260 protein	hypothetical protein	Hypothetical
slr1261	0	#N/A	1.14418	0.238503	4.79735	17	0.000167798	0.00100888	NA	0	0	S02dflv3_1_5 vs S02_1_5	Uncharacterized protein slr1261	hypothetical protein	Hypothetical
slr1263	0	#N/A	-0.257411	0.0974944	-2.64027	17	0.0171846	0.0427153	NA	0	0	S02dflv3_1_5 vs S02_1_5	Slr1263 protein	hypothetical protein	Hypothetical
slr1265	0	rpoC1	0.152848	0.107782	1.41812	17	0.174225	0.277967	NA	0	0	S02dflv3_1_5 vs S02_1_5	DNA-directed RNA polymerase subunit gamma (RNAP subunit gamma) (EC 2.7.7.6) (RNA polymerase subunit gamma) (Transcriptase subunit gamma)	RNA polymerase gamma-subunit	Transcription
slr1266	0	#N/A	0.899229	0.507928	1.77039	17	0.0945919	0.170809	NA	0.392857	0.392857	S02dflv3_1_5 vs S02_1_5	Slr1266 protein	hypothetical protein	Hypothetical
slr1269	0	ggt	0.710083	0.280564	2.53091	17	0.0215386	0.0512986	NA	0.0892857	0.0892857	S02dflv3_1_5 vs S02_1_5	Glutathione hydrolase proenzyme (EC 3.4.19.13) (Gamma-glutamyltranspeptidase proenzyme) (EC 2.3.2.2) [Cleaved into: Glutathione hydrolase large chain; Glutathione hydrolase small chain]	gamma-glutamyltranspeptidase	Biosynthesis of cofactors, prosthetic groups, and carriers
slr1270	0	TolC	0.119192	0.103365	1.15313	17	0.264815	0.385642	NA	0	0	S02dflv3_1_5 vs S02_1_5	Slr1270 protein	periplasmic protein, function unknown	Hypothetical
slr1271	0	gumM, rffM	0.657596	0.504891	1.30245	17	0.210132	0.323361	NA	0.410714	0.410714	S02dflv3_1_5 vs S02_1_5	UDP-N-acetyl-D-mannosaminuronic acid transferase	probable UDP-N-acetyl-D-mannosaminuronic acid transferase	Cell envelope
slr1272	0	#N/A	-0.268001	0.271045	-0.988771	17	0.336641	0.462563	NA	0.012987	0.012987	S02dflv3_1_5 vs S02_1_5	Slr1272 protein	probable porin; major outer membrane protein	Cell envelope
slr1273	0	#N/A	-0.576439	0.112794	-5.11055	17	8.70075e-05	0.000584973	NA	0.0714286	0.0714286	S02dflv3_1_5 vs S02_1_5	Slr1273 protein	hypothetical protein	Hypothetical
slr1274	Pili	pilM	-0.284897	0.105009	-2.71307	17	0.0147663	0.0380002	NA	0	0	S02dflv3_1_5 vs S02_1_5	Membrane protein	probable fimbrial assembly protein PilM, required for motility	Cellular processes
slr1275	Pili	pilN	-0.174216	0.124195	-1.40277	17	0.178685	0.2831	NA	0	0	S02dflv3_1_5 vs S02_1_5	Slr1275 protein	hypothetical protein	Hypothetical
slr1276	Pili	pilO	-0.365677	0.0821987	-4.4487	17	0.000352401	0.00184504	NA	0	0	S02dflv3_1_5 vs S02_1_5	Slr1276 protein	hypothetical protein	Hypothetical
slr1277	Pili	pilQ	-0.205026	0.111045	-1.84633	17	0.0823291	0.15385	NA	0.0595238	0.0595238	S02dflv3_1_5 vs S02_1_5	General secretion pathway protein D	pilus assembly protein homologous to general secretion pathway protein D	Cellular processes
slr1280	NDH-1M	ndhK	0.363247	0.148703	2.44276	17	0.0257899	0.059255	NA	0	0	S02dflv3_1_5 vs S02_1_5	NAD(P)H-quinone oxidoreductase subunit K 1 (EC 1.6.5.-) (NAD(P)H dehydrogenase I subunit K 1) (NDH-1 subunit K 1) (NDH-K 1)	NADH dehydrogenase subunit NdhK	Photosynthesis and respiration
slr1281	NDH-1M	ndhJ	0.393919	0.117679	3.34741	17	0.00381831	0.0123569	NA	0	0	S02dflv3_1_5 vs S02_1_5	NAD(P)H-quinone oxidoreductase subunit J (EC 1.6.5.-) (NAD(P)H dehydrogenase subunit J) (NADH-plastoquinone oxidoreductase subunit J) (NDH-1 subunit J) (NDH-J) (ORF 155)	NADH dehydrogenase subunit I	Photosynthesis and respiration
slr1287	0	#N/A	0.344952	0.453644	0.760403	17	0.457431	0.577174	NA	0.0238095	0.0238095	S02dflv3_1_5 vs S02_1_5	Slr1287 protein	hypothetical protein	Hypothetical
slr1289	TCA	icd, icdA, IDH	-0.165376	0.0869993	-1.90089	17	0.074408	0.142546	NA	0.0779221	0.0779221	S02dflv3_1_5 vs S02_1_5	Isocitrate dehydrogenase [NADP] (IDH) (EC 1.1.1.42) (IDP) (NADP(+)-specific ICDH) (Oxalosuccinate decarboxylase)	isocitrate dehydrogenase (NADP+)	Energy metabolism
slr1295	Fe uptake	futA1	-0.28275	0.251006	-1.12647	17	0.275619	0.397607	NA	0	0	S02dflv3_1_5 vs S02_1_5	Iron uptake protein A1	iron transport system substrate-binding protein	Transport and binding proteins
slr1298	0	#N/A	0.543255	0.146846	3.6995	17	0.00177978	0.00679824	NA	0	0	S02dflv3_1_5 vs S02_1_5	Uncharacterized protein slr1298	unknown protein	Unknown
slr1299	0	#N/A	0.329298	0.0995749	3.30704	17	0.00416631	0.0132479	NA	0	0	S02dflv3_1_5 vs S02_1_5	UDP-glucose 6-dehydrogenase (EC 1.1.1.22)	UDP-glucose dehydrogenase	Energy metabolism
slr1300	0	ubiH, visB	-0.229344	0.19733	-1.16223	17	0.261197	0.382866	NA	0.142857	0.142857	S02dflv3_1_5 vs S02_1_5	Uncharacterized protein slr1300	similar to 2-octaprenyl-6-methoxyphenol hydroxylase	Biosynthesis of cofactors, prosthetic groups, and carriers
slr1301	0	#N/A	-0.213261	0.0483661	-4.4093	17	0.000383455	0.00194612	NA	0	0	S02dflv3_1_5 vs S02_1_5	Slr1301 protein	hypothetical protein	Hypothetical
slr1302	CCM	cupB NDH-14	-0.139466	0.146107	-0.954551	17	0.353182	0.480127	NA	0	0	S02dflv3_1_5 vs S02_1_5	Slr1302 protein	protein involved in constitutive low affinity CO2 uptake	Photosynthesis and respiration
slr1312	0	speA1, speA, adc1	-0.0321015	0.0945304	-0.339589	17	0.738325	0.817768	NA	0	0	S02dflv3_1_5 vs S02_1_5	Biosynthetic arginine decarboxylase 2 (ADC 2) (EC 4.1.1.19)	arginine decarboxylase	Energy metabolism
slr1315	0	#N/A	-0.142844	0.108025	-1.32233	17	0.203575	0.314867	NA	0	0	S02dflv3_1_5 vs S02_1_5	Slr1315 protein	hypothetical protein	Hypothetical
slr1322	0	#N/A	-0.357564	0.0987148	-3.62219	17	0.00210503	0.00792432	NA	0	0	S02dflv3_1_5 vs S02_1_5	Metalloprotease slr1322 (EC 3.4.-.-)	putative modulator of DNA gyrase; TldD	DNA replication, restriction, modification, recombination, and repair
slr1324	Hik	hik23	0.634772	0.175881	3.60909	17	0.00216576	0.00806955	NA	0.047619	0.047619	S02dflv3_1_5 vs S02_1_5	Hybrid sensory kinase	two-component hybrid sensor and regulator	Regulatory functions
slr1325	0	spoT	1.13734	0.102749	11.0692	17	3.42493e-09	1.99528e-07	NA	0	0	S02dflv3_1_5 vs S02_1_5	Probable guanosine-3',5'-bis(diphosphate) 3'-pyrophosphohydrolase (EC 3.1.7.2) (Penta-phosphate guanosine-3'-pyrophosphohydrolase) ((ppGpp)ase)	GTP pyrophosphokinase	Regulatory functions
slr1329	ATP synthase	atpB, atpD	-0.103839	0.0620548	-1.67334	17	0.11256	0.196441	NA	0	0	S02dflv3_1_5 vs S02_1_5	ATP synthase subunit beta (EC 3.6.3.14) (ATP synthase F1 sector subunit beta) (F-ATPase subunit beta)	ATP synthase beta subunit	Photosynthesis and respiration
slr1330	ATP synthase	atpE, atpB, atpC	-0.1072	0.132824	-0.80708	17	0.430768	0.553055	NA	0	0	S02dflv3_1_5 vs S02_1_5	ATP synthase epsilon chain (ATP synthase F1 sector epsilon subunit) (F-ATPase epsilon subunit)	ATP synthase epsilon chain of CF(1)	Photosynthesis and respiration
slr1331	0	ymxG	-0.177378	0.139808	-1.26873	17	0.221637	0.337362	NA	0	0	S02dflv3_1_5 vs S02_1_5	Processing protease	periplasmic processing protease	Translation
slr1334	Glycogen metabolims	pgm2	0.257077	0.0833447	3.0845	17	0.00672409	0.0197283	NA	0	0	S02dflv3_1_5 vs S02_1_5	Slr1334 protein	phosphoglucomutase/phosphomannomutase	Central intermediary metabolism
slr1338	0	#N/A	-0.120449	0.0928878	-1.29672	17	0.212053	0.325219	NA	0	0	S02dflv3_1_5 vs S02_1_5	Slr1338 protein	hypothetical protein	Hypothetical
slr1342	0	#N/A	0.2215	0.0926834	2.38985	17	0.0287094	0.0653856	NA	0	0	S02dflv3_1_5 vs S02_1_5	Slr1342 protein	hypothetical protein	Hypothetical
slr1347	CCM	ccaA	-0.0396869	0.0675503	-0.587516	17	0.56458	0.679884	NA	0	0	S02dflv3_1_5 vs S02_1_5	Carbonic anhydrase (EC 4.2.1.1) (Carbonate dehydratase)	beta-type carbonic anhydrase localized in the carboxysome	Photosynthesis and respiration
slr1348	0	cysE, cycE	0.225833	0.124987	1.80686	17	0.0885166	0.162813	NA	0.0357143	0.0357143	S02dflv3_1_5 vs S02_1_5	Serine acetyltransferase (SAT) (EC 2.3.1.30)	serine acetyltransferase	Amino acid biosynthesis
slr1349	EMP pathway	pgi, GPI	0.008688	0.116271	0.0747221	17	0.941308	0.96406	NA	0	0	S02dflv3_1_5 vs S02_1_5	Glucose-6-phosphate isomerase (GPI) (EC 5.3.1.9) (Phosphoglucose isomerase) (PGI) (Phosphohexose isomerase) (PHI)	glucose-6-phosphate isomerase	Energy metabolism
slr1351	0	murF, mra	0.199089	0.0568382	3.50273	17	0.00272786	0.00956795	NA	0	0	S02dflv3_1_5 vs S02_1_5	UDP-N-acetylmuramoyl-tripeptide--D-alanyl-D-alanine ligase (EC 6.3.2.10) (D-alanyl-D-alanine-adding enzyme) (UDP-MurNAc-pentapeptide synthetase)	UDP-N-acetylmuramoylalanyl-D-glutamyl-2 6-diaminopimelate--D-alanyl-D-alanine ligase	Cell envelope
slr1353	0	#N/A	0.139642	0.121146	1.15267	17	0.264996	0.385642	NA	0	0	S02dflv3_1_5 vs S02_1_5	Uncharacterized protein slr1353	hypothetical protein	Hypothetical
slr1356	0	rps1, rps1a	0.329975	0.101876	3.239	17	0.00482484	0.0150015	NA	0	0	S02dflv3_1_5 vs S02_1_5	30S ribosomal protein S1 homolog A	30S ribosomal protein S1	Translation
slr1362	0	#N/A	-0.250247	0.0924861	-2.70579	17	0.0149928	0.0384205	NA	0	0	S02dflv3_1_5 vs S02_1_5	Slr1362 protein	hypothetical protein	Hypothetical
slr1363	Phosphate metabolism	ppk2	0.40227	0.106821	3.76582	17	0.00154108	0.00605213	NA	0	0	S02dflv3_1_5 vs S02_1_5	Slr1363 protein	hypothetical protein	Hypothetical
slr1367	Glycogen catabolism	glgP, glgY, glgP2	0.164245	0.113731	1.44415	17	0.166873	0.269303	NA	0	0	S02dflv3_1_5 vs S02_1_5	Alpha-1,4 glucan phosphorylase (EC 2.4.1.1)	glycogen phosphorylase	Central intermediary metabolism
slr1368	0	cobL, cbiT	-0.0185676	0.108145	-0.171692	17	0.865707	0.910703	NA	0	0	S02dflv3_1_5 vs S02_1_5	Precorrin decarbocylase	precorrin decarbocylase	Biosynthesis of cofactors, prosthetic groups, and carriers
slr1377	0	lepB2	-0.520264	0.232171	-2.24086	17	0.0386768	0.0836925	NA	0	0	S02dflv3_1_5 vs S02_1_5	Probable signal peptidase I-2 (SPase I-2) (EC 3.4.21.89) (Leader peptidase I-2)	leader peptidase I (signal peptidase I)	Cellular processes
slr1378	0	#N/A	-0.515909	0.116257	-4.43767	17	0.000360823	0.00186273	NA	0.025974	0.025974	S02dflv3_1_5 vs S02_1_5	Slr1378 protein	hypothetical protein	Hypothetical
slr1379	Cyd	cydA	-0.149404	0.135626	-1.10158	17	0.285995	0.407733	NA	0	0	S02dflv3_1_5 vs S02_1_5	Cytochrome oxidase d subunit I	quinol oxidase subunit I	Photosynthesis and respiration
slr1385	0	#N/A	-0.0206129	0.106726	-0.193138	17	0.84914	0.898434	NA	0.119048	0.119048	S02dflv3_1_5 vs S02_1_5	Slr1385 protein	unknown protein	Unknown
slr1390	Fts	ftsH1	-0.463142	0.0908012	-5.10062	17	8.88236e-05	0.000594988	NA	0	0	S02dflv3_1_5 vs S02_1_5	ATP-dependent zinc metalloprotease FtsH 1 (EC 3.4.24.-)	cell division protein FtsH	Cellular processes
slr1391	0	#N/A	-0.775534	0.106245	-7.29949	17	1.24176e-06	2.07568e-05	NA	0	0	S02dflv3_1_5 vs S02_1_5	Slr1391 protein	unknown protein	Unknown
slr1393	Hik	hik1	-0.00873343	0.12028	-0.0726092	17	0.942965	0.965214	NA	0.012987	0.012987	S02dflv3_1_5 vs S02_1_5	Sensory transduction histidine kinase	phytochrome-like protein, two-component sensor histidine kinase	Regulatory functions
slr1394	0	#N/A	-0.96107	0.290442	-3.309	17	0.00414873	0.013215	NA	0.0714286	0.0714286	S02dflv3_1_5 vs S02_1_5	Slr1394 protein	hypothetical protein	Hypothetical
slr1395	0	#N/A	0.074405	0.100092	0.743364	17	0.467412	0.587327	NA	0	0	S02dflv3_1_5 vs S02_1_5	Slr1395 protein	hypothetical protein	Hypothetical
slr1397	0	#N/A	-0.106572	0.130122	-0.819022	17	0.424108	0.54842	NA	0	0	S02dflv3_1_5 vs S02_1_5	Slr1397 protein	unknown protein	Unknown
slr1398	0	#N/A	0.255988	0.539088	0.474853	17	0.640935	0.742242	NA	0.0892857	0.0892857	S02dflv3_1_5 vs S02_1_5	Slr1398 protein	unknown protein	Unknown
slr1400	Hik	hik38	0.846671	0.419418	2.01868	17	0.0595804	0.118381	NA	0.204082	0.204082	S02dflv3_1_5 vs S02_1_5	Hybrid sensory kinase	two-component hybrid sensor and regulator	Regulatory functions
slr1406	Fe transport(?)	#N/A	0.227963	0.242889	0.93855	17	0.361106	0.486639	NA	0.0649351	0.0649351	S02dflv3_1_5 vs S02_1_5	Slr1406 protein	periplasmic protein, function unknown	Hypothetical
slr1409	WD repeat proteins	#N/A	1.17173	0.585792	2.00025	17	0.0617089	0.12221	NA	0.142857	0.142857	S02dflv3_1_5 vs S02_1_5	Uncharacterized WD repeat-containing protein slr1409	periplasmic WD-repeat protein	Other categories
slr1410	WD repeat proteins	#N/A	-0.401792	0.173758	-2.31237	17	0.0335478	0.0744508	NA	0.047619	0.047619	S02dflv3_1_5 vs S02_1_5	Uncharacterized WD repeat-containing protein slr1410	periplasmic WD-repeat protein	Other categories
slr1411	0	#N/A	0.454718	0.119297	3.81164	17	0.00139514	0.00555009	NA	0.047619	0.047619	S02dflv3_1_5 vs S02_1_5	Putative nickel insertion protein	hypothetical protein	Hypothetical
slr1413	0	#N/A	-0.731103	0.627959	-1.16425	17	0.260401	0.38238	NA	0.194805	0.194805	S02dflv3_1_5 vs S02_1_5	Slr1413 protein	hypothetical protein	Hypothetical
slr1414	Hik	hik11	-0.044107	0.0823539	-0.535578	17	0.599188	0.708112	NA	0.012987	0.012987	S02dflv3_1_5 vs S02_1_5	Sensory transduction histidine kinase	two-component sensor histidine kinase	Regulatory functions
slr1416	0	morR	-0.227611	0.105706	-2.15324	17	0.0459484	0.0948109	NA	0	0	S02dflv3_1_5 vs S02_1_5	MorR protein	similar to MorR protein	Regulatory functions
slr1417	Fe-S cluster biosynthesis	sufA	0.0633221	0.300203	0.210931	17	0.835449	0.889128	NA	0.0178571	0.0178571	S02dflv3_1_5 vs S02_1_5	Uncharacterized protein slr1417	hypothetical protein YCF57	Biosynthesis of cofactors/Hypothetical
slr1418	0	pyrD	-0.410769	0.0790211	-5.19822	17	7.25317e-05	0.0005044	NA	0	0	S02dflv3_1_5 vs S02_1_5	Dihydroorotate dehydrogenase (quinone) (EC 1.3.5.2) (DHOdehase) (DHOD) (DHODase) (Dihydroorotate oxidase)	dihydroorotate dehydrogenase	Purines, pyrimidines, nucleosides, and nucleotides
slr1419	Fe-S cluster biosynthesis	sufE	0.0270196	0.151265	0.178624	17	0.860344	0.908196	NA	0	0	S02dflv3_1_5 vs S02_1_5	Uncharacterized SufE-like protein slr1419	hypothetical protein	Biosynthesis of cofactors/Hypothetical
slr1420	0	#N/A	-0.377796	0.107547	-3.51283	17	0.00266873	0.00947843	NA	0	0	S02dflv3_1_5 vs S02_1_5	Slr1420 protein	probable sugar kinase	Other categories
slr1421	0	#N/A	-0.211375	0.172981	-1.22196	17	0.238398	0.358384	NA	0.125	0.125	S02dflv3_1_5 vs S02_1_5	Slr1421 protein	unknown protein	Unknown
slr1423	0	murC	0.618267	0.137648	4.49164	17	0.000321445	0.00172257	NA	0.0357143	0.0357143	S02dflv3_1_5 vs S02_1_5	UDP-N-acetylmuramate--L-alanine ligase (EC 6.3.2.8) (UDP-N-acetylmuramoyl-L-alanine synthetase)	UDP-N-acetylmuramate-alanine ligase	Cell envelope
slr1425	0	#N/A	-0.0628319	0.234279	-0.268193	17	0.791778	0.858702	NA	0.142857	0.142857	S02dflv3_1_5 vs S02_1_5	Slr1425 protein	hypothetical protein	Hypothetical
slr1426	0	recR	-0.0385802	0.132919	-0.290254	17	0.775133	0.846148	NA	0	0	S02dflv3_1_5 vs S02_1_5	Recombination protein RecR	recombination protein RecR	DNA replication, restriction, modification, recombination, and repair
slr1428	0	#N/A	0.800608	0.100789	7.94338	17	4.01996e-07	8.69145e-06	NA	0.0909091	0.0909091	S02dflv3_1_5 vs S02_1_5	Slr1428 protein	hypothetical protein	Hypothetical
slr1434	0	pntB	0.0659443	0.185493	0.355508	17	0.726582	0.808428	NA	0	0	S02dflv3_1_5 vs S02_1_5	NAD(P) transhydrogenase subunit beta (EC 1.6.1.2) (Nicotinamide nucleotide transhydrogenase subunit beta)	pyridine nucleotide transhydrogenase beta subunit	Biosynthesis of cofactors, prosthetic groups, and carriers
slr1435	0	pmbA	-0.500289	0.114485	-4.36991	17	0.000417293	0.00207735	NA	0	0	S02dflv3_1_5 vs S02_1_5	PmbA protein	PmbA protein homolog	Translation
slr1438	0	#N/A	0.116674	0.132241	0.88229	17	0.389926	0.515936	NA	0	0	S02dflv3_1_5 vs S02_1_5	Slr1438 protein	hypothetical protein	Hypothetical
slr1444	0	#N/A	-0.395577	0.121232	-3.26297	17	0.00458195	0.0143689	NA	0.154762	0.154762	S02dflv3_1_5 vs S02_1_5	Slr1444 protein	hypothetical protein	Hypothetical
slr1448	0	cscK	-0.627309	0.251384	-2.49542	17	0.0231638	0.0544281	NA	0.130952	0.130952	S02dflv3_1_5 vs S02_1_5	Fructokinase	fructokinase	Energy metabolism
slr1452	sulfate transport (sbpA-cysTWA operon)	sbpA	1.65747	0.811384	2.04277	17	0.0568982	0.113547	NA	0	0	S02dflv3_1_5 vs S02_1_5	Sulfate-binding protein	sulfate transport system substrate-binding protein	Transport and binding proteins
slr1454	sulfate transport	cysW	0.0412112	0.871051	0.047312	17	0.962816	0.975125	NA	0.337662	0.337662	S02dflv3_1_5 vs S02_1_5	Sulfate transport system permease protein CysW	sulfate transport system permease protein	Transport and binding proteins
slr1455	sulfate transport	cysA	0.174488	1.00111	0.174295	17	0.863693	0.910647	NA	0.292857	0.292857	S02dflv3_1_5 vs S02_1_5	Sulfate/thiosulfate import ATP-binding protein CysA (EC 3.6.3.25) (Sulfate-transporting ATPase)	sulfate transport system ATP-binding protein	Transport and binding proteins
slr1459	PBS	apcF	-0.501379	0.125225	-4.00383	17	0.000919535	0.00385148	NA	0	0	S02dflv3_1_5 vs S02_1_5	Allophycocyanin subunit beta-18 (Allophycocyanin subunit B18)	phycobilisome core component	Photosynthesis and respiration
slr1463	0	fus, fusB, fusA	-0.382812	0.0714763	-5.35579	17	5.24156e-05	0.000393009	NA	0	0	S02dflv3_1_5 vs S02_1_5	Elongation factor G 1 (EF-G 1)	elongation factor EF-G	Translation
slr1467	0	#N/A	-0.347052	0.0801536	-4.32984	17	0.000454821	0.00221573	NA	0	0	S02dflv3_1_5 vs S02_1_5	Precorrin isomerase	precorrin isomerase	Biosynthesis of cofactors, prosthetic groups, and carriers
slr1470	0	#N/A	-0.424786	0.102162	-4.15796	17	0.000658789	0.00291617	NA	0	0	S02dflv3_1_5 vs S02_1_5	Slr1470 protein	hypothetical protein	Hypothetical
slr1471	0	alb3, YidC	-0.252426	0.113794	-2.21828	17	0.040442	0.0862825	NA	0	0	S02dflv3_1_5 vs S02_1_5	Membrane protein insertase YidC (Alb3) (Foldase YidC) (Membrane integrase YidC) (Membrane protein YidC) (Oxa1) (SynYidC)	hypothetical protein	Hypothetical
slr1472	0	#N/A	0.516101	0.104408	4.9431	17	0.000123452	0.000786467	NA	0	0	S02dflv3_1_5 vs S02_1_5	Slr1472 protein	hypothetical protein	Hypothetical
slr1476	0	pyrB	-0.113497	0.105274	-1.07811	17	0.296045	0.418135	NA	0	0	S02dflv3_1_5 vs S02_1_5	Aspartate carbamoyltransferase (EC 2.1.3.2) (Aspartate transcarbamylase) (ATCase)	aspartate carbamoyltransferase	Purines, pyrimidines, nucleosides, and nucleotides
slr1501	0	#N/A	-0.0618963	0.19107	-0.323946	17	0.74993	0.827603	NA	0.0408163	0.0408163	S02dflv3_1_5 vs S02_1_5	Slr1501 protein	probable acetyltransferase	Other categories
slr1503	0	#N/A	0.792035	0.109191	7.25365	17	1.34842e-06	2.23348e-05	NA	0.0357143	0.0357143	S02dflv3_1_5 vs S02_1_5	Slr1503 protein	hypothetical protein	Hypothetical
slr1505	0	#N/A	0.472716	0.0677662	6.97569	17	2.23593e-06	3.36683e-05	NA	0	0	S02dflv3_1_5 vs S02_1_5	Slr1505 protein	unknown protein	Unknown
slr1506	0	#N/A	-0.105487	0.0681321	-1.54827	17	0.139971	0.235917	NA	0.0119048	0.0119048	S02dflv3_1_5 vs S02_1_5	Slr1506 protein	hypothetical protein	Hypothetical
slr1508	0	dgdA, KtrE	0.566447	0.141933	3.99096	17	0.000945555	0.00394234	NA	0	0	S02dflv3_1_5 vs S02_1_5	Slr1508 protein	probable glycosyltransferase	Other categories
slr1510	membrane lipid synthesis	plsX	0.232162	0.18444	1.25874	17	0.225135	0.34183	NA	0	0	S02dflv3_1_5 vs S02_1_5	Phosphate acyltransferase (EC 2.3.1.n2) (Acyl-ACP phosphotransacylase) (Acyl-[acyl-carrier-protein]--phosphate acyltransferase) (Phosphate-acyl-ACP acyltransferase)	fatty acid/phospholipid synthesis protein PlsX	Fatty acid, phospholipid and sterol metabolism
slr1511	0	fabH	0.710499	0.126976	5.59555	17	3.21585e-05	0.000265126	NA	0	0	S02dflv3_1_5 vs S02_1_5	3-oxoacyl-[acyl-carrier-protein] synthase 3 (EC 2.3.1.180) (3-oxoacyl-[acyl-carrier-protein] synthase III) (Beta-ketoacyl-ACP synthase III) (KAS III)	3-oxoacyl-[acyl-carrier-protein] synthase III	Fatty acid, phospholipid and sterol metabolism
slr1512	CCM	sbtA	0.178358	0.676043	0.263827	17	0.795085	0.861263	NA	0.0816327	0.0816327	S02dflv3_1_5 vs S02_1_5	Slr1512 protein	sodium-dependent bicarbonate transporter	Photosynthesis and respirationHypothetical
slr1513	CCM	sbtB	0.384584	0.152013	2.52995	17	0.0215814	0.0513333	NA	0	0	S02dflv3_1_5 vs S02_1_5	Membrane-associated protein slr1513	periplasmic protein, inorganic carbon sensor via cAMP binding	Photosynthesis and respirationHypothetical
slr1515	0	ictB	-0.0206033	0.180557	-0.11411	17	0.910487	0.940424	NA	0.012987	0.012987	S02dflv3_1_5 vs S02_1_5	Slr1515 protein	putative membrane protein required for bicarbonate uptake	Hypothetical
slr1516	0	sodB	-0.140593	0.474198	-0.296486	17	0.770451	0.8431	NA	0	0	S02dflv3_1_5 vs S02_1_5	Superoxide dismutase [Fe] (EC 1.15.1.1)	superoxide dismutase	Cellular processes
slr1517	0	leuB	-0.0233889	0.0613851	-0.38102	17	0.707908	0.794707	NA	0	0	S02dflv3_1_5 vs S02_1_5	3-isopropylmalate dehydrogenase (EC 1.1.1.85) (3-IPM-DH) (Beta-IPM dehydrogenase) (IMDH)	3-isopropylmalate dehydrogenase	Amino acid biosynthesis
slr1519	0	rfrF, hglK	-0.338208	0.0693799	-4.87473	17	0.000142531	0.000883305	NA	0	0	S02dflv3_1_5 vs S02_1_5	HglK	hypothetical protein	Hypothetical
slr1521	0	hflX	-0.37972	0.0959656	-3.95683	17	0.00101814	0.00421602	NA	0	0	S02dflv3_1_5 vs S02_1_5	GTPase HflX (GTP-binding protein HflX)	GTP-binding protein	Other categories
slr1531	0	ffh	-0.170506	0.0781713	-2.18118	17	0.0435038	0.0908989	NA	0	0	S02dflv3_1_5 vs S02_1_5	Signal recognition particle protein (Fifty-four homolog)	signal recognition particle protein	Cellular processes
slr1533	0	#N/A	0.140205	0.154762	0.90594	17	0.377629	0.503321	NA	0	0	S02dflv3_1_5 vs S02_1_5	Slr1533 protein	hypothetical protein	Hypothetical
slr1534	0	#N/A	-0.490201	0.0906852	-5.40553	17	4.7337e-05	0.000359367	NA	0	0	S02dflv3_1_5 vs S02_1_5	Putative carboxypeptidase slr1534 (EC 3.4.16.-)	hypothetical protein	Hypothetical
slr1535	0	#N/A	2.5656	0.243895	10.5193	17	7.33501e-09	3.71233e-07	NA	0.0285714	0.0285714	S02dflv3_1_5 vs S02_1_5	Slr1535 protein	hypothetical protein	Hypothetical
slr1537	0	#N/A	0.430014	0.060783	7.07459	17	1.86549e-06	2.95558e-05	NA	0.047619	0.047619	S02dflv3_1_5 vs S02_1_5	Slr1537 protein	unknown protein	Unknown
slr1540	0	#N/A	-0.588057	0.125256	-4.69485	17	0.00020847	0.00119444	NA	0	0	S02dflv3_1_5 vs S02_1_5	Slr1540 protein	mRNA-binding protein	Translation
slr1541	0	#N/A	0.173717	0.183328	0.947579	17	0.35662	0.482377	NA	0.0833333	0.0833333	S02dflv3_1_5 vs S02_1_5	Slr1541 protein	hypothetical protein	Hypothetical
slr1542	0	#N/A	-0.0957334	0.0613026	-1.56165	17	0.136792	0.231847	NA	0	0	S02dflv3_1_5 vs S02_1_5	2-C-methyl-D-erythritol 2,4-cyclodiphosphate synthase (MECDP-synthase) (MECPP-synthase) (MECPS) (EC 4.6.1.12)	2-C-methyl-D-erythritol 2,4-cyclodiphosphate synthase	Other categories
slr1544	0	#N/A	1.55947	0.387652	4.02287	17	0.000882395	0.00373889	NA	0	0	S02dflv3_1_5 vs S02_1_5	Slr1544 protein	unknown protein	Unknown
slr1549	0	fms, def, pdf	-0.196359	0.103429	-1.8985	17	0.0747406	0.142594	NA	0.0833333	0.0833333	S02dflv3_1_5 vs S02_1_5	Peptide deformylase (PDF) (EC 3.5.1.88) (Polypeptide deformylase)	polypeptide deformylase	Translation
slr1550	0	lysS, herC	0.279044	0.126974	2.19765	17	0.042119	0.0889234	NA	0	0	S02dflv3_1_5 vs S02_1_5	Lysine--tRNA ligase (EC 6.1.1.6) (Lysyl-tRNA synthetase) (LysRS)	lysyl-tRNA synthetase	Translation
slr1552	0	#N/A	0.41693	0.374951	1.11196	17	0.281634	0.403728	NA	0	0	S02dflv3_1_5 vs S02_1_5	Slr1552 protein	unknown protein	Unknown
slr1556	pyruvate metabol.	ddh,Idh	0.0398223	0.130746	0.304577	17	0.764386	0.839488	NA	0.178571	0.178571	S02dflv3_1_5 vs S02_1_5	2-hydroxyaciddehydrogenase	2-hydroxyacid dehydrogenase homolog	Other categories
slr1557	0	#N/A	0.351688	0.103938	3.38363	17	0.00353064	0.0116116	NA	0	0	S02dflv3_1_5 vs S02_1_5	Slr1557 protein	hypothetical protein	Hypothetical
slr1559	0	aroE	0.541048	0.13117	4.1248	17	0.000707731	0.00309666	NA	0	0	S02dflv3_1_5 vs S02_1_5	Shikimate dehydrogenase (NADP(+)) (SDH) (EC 1.1.1.25)	shikimate 5-dehydrogenase	Amino acid biosynthesis
slr1560	0	hisZ, hisS2	0.250269	0.0904903	2.7657	17	0.0132252	0.0349728	NA	0	0	S02dflv3_1_5 vs S02_1_5	ATP phosphoribosyltransferase regulatory subunit	histidyl tRNA synthetase	Translation
slr1562	glutaredoxin	grxB	-0.819587	0.0939587	-8.72284	17	1.10247e-07	3.23984e-06	NA	0.012987	0.012987	S02dflv3_1_5 vs S02_1_5	Probable glutaredoxin slr1562	glutaredoxin	Biosynthesis of cofactors, prosthetic groups, and carriers
slr1565	0	iscA2, iscA	0.325527	0.181476	1.79377	17	0.0906556	0.165506	NA	0.0357143	0.0357143	S02dflv3_1_5 vs S02_1_5	Uncharacterized protein slr1565	hypothetical protein	Hypothetical
slr1566	0	#N/A	0.186513	0.114928	1.62287	17	0.123014	0.212649	NA	0	0	S02dflv3_1_5 vs S02_1_5	Slr1566 protein	hypothetical protein	Hypothetical
slr1568	0	#N/A	0.963591	0.223321	4.31482	17	0.000469754	0.00226069	NA	0.0357143	0.0357143	S02dflv3_1_5 vs S02_1_5	Slr1568 protein	hypothetical protein	Hypothetical
slr1570	0	#N/A	-0.015563	0.0966967	-0.160947	17	0.874032	0.915222	NA	0	0	S02dflv3_1_5 vs S02_1_5	Slr1570 protein	hypothetical protein	Hypothetical
slr1571	0	#N/A	0.238659	0.104338	2.28736	17	0.035265	0.0775064	NA	0	0	S02dflv3_1_5 vs S02_1_5	Slr1571 protein	unknown protein	Unknown
slr1572	0	#N/A	0.512069	0.132421	3.86697	17	0.00123727	0.00496542	NA	0.0571429	0.0571429	S02dflv3_1_5 vs S02_1_5	Slr1572 protein	hypothetical protein	Hypothetical
slr1573	0	#N/A	0.0949898	0.220176	0.431427	17	0.671579	0.762853	NA	0	0	S02dflv3_1_5 vs S02_1_5	Polyphenol oxidase (EC 1.10.3.-) (Multicopper oxidase slr1573)	hypothetical protein	Hypothetical
slr1577	0	#N/A	0.102272	0.246012	0.415721	17	0.682814	0.77039	NA	0	0	S02dflv3_1_5 vs S02_1_5	Segregation and condensation protein B	hypothetical protein	Hypothetical
slr1579	0	#N/A	-0.446938	0.0967408	-4.61996	17	0.000244446	0.0013704	NA	0.047619	0.047619	S02dflv3_1_5 vs S02_1_5	Slr1579 protein	hypothetical protein	Hypothetical
slr1584	0	rre38, ccaR, ScaR	0.813372	0.264176	3.0789	17	0.00680522	0.0198704	NA	0.125	0.125	S02dflv3_1_5 vs S02_1_5	OmpR subfamily	two-component transcription regulator OmpR subfamily	Regulatory functions
slr1588	0	rre39, ssp2	0.369244	0.142071	2.59901	17	0.0187185	0.0456561	NA	0.0119048	0.0119048	S02dflv3_1_5 vs S02_1_5	Regulatory components of sensory transduction system	two-component transcription regulator	Regulatory functions
slr1590	0	#N/A	-0.263613	0.0914647	-2.88212	17	0.010347	0.0282642	NA	0	0	S02dflv3_1_5 vs S02_1_5	Slr1590 protein	hypothetical protein	Hypothetical
slr1596	0	cotA, pxcA	-0.211371	0.141231	-1.49663	17	0.152824	0.252902	NA	0.0714286	0.0714286	S02dflv3_1_5 vs S02_1_5	Proton extrusion protein PcxA	a protein in the cytoplasmic membrane involved in light-induced proton extrusion.	Transport and binding proteins
slr1597	0	parA	0.223998	0.0633399	3.53644	17	0.00253554	0.00902297	NA	0	0	S02dflv3_1_5 vs S02_1_5	Slr1597 protein	chromosome partitioning ATPase, ParA family	DNA replication, restriction, modification, recombination, and repair
slr1598	0	lipA, lip	0.429615	0.125787	3.41542	17	0.00329592	0.0110598	NA	0	0	S02dflv3_1_5 vs S02_1_5	Lipoyl synthase 1 (EC 2.8.1.8) (Lip-syn 1) (Lipoate synthase 1) (Lipoic acid synthase 1) (Sulfur insertion protein lipA1)	lipoic acid synthetase	Biosynthesis of cofactors, prosthetic groups, and carriers
slr1600	0	#N/A	0.24725	0.298097	0.829429	17	0.418357	0.545699	NA	0.0119048	0.0119048	S02dflv3_1_5 vs S02_1_5	Slr1600 protein	hypothetical protein	Hypothetical
slr1603	0	#N/A	-0.470063	0.0910653	-5.16183	17	7.82147e-05	0.000535741	NA	0.0595238	0.0595238	S02dflv3_1_5 vs S02_1_5	Slr1603 protein	hypothetical protein	Hypothetical
slr1604	Fts	ftsH3	-0.574559	0.115178	-4.98845	17	0.00011226	0.000727895	NA	0	0	S02dflv3_1_5 vs S02_1_5	ATP-dependent zinc metalloprotease FtsH 3 (EC 3.4.24.-)	cell division protein FtsH	Cellular processes
slr1608	0	gdhB	-2.6767	0.647936	-4.13112	17	0.000698134	0.00306506	NA	0.25	0.25	S02dflv3_1_5 vs S02_1_5	Uncharacterized protein slr1608	putative glucose dehydrogenase-B, periplasmic protein	Hypothetical
slr1609	0	fadD, aas	-0.0206548	0.0838912	-0.246209	17	0.808468	0.869557	NA	0	0	S02dflv3_1_5 vs S02_1_5	Long-chain-fatty-acid CoA ligase	long-chain-fatty-acid CoA ligase	Fatty acid, phospholipid and sterol metabolism
slr1610	putative carbohydrate transport or synthesis	#N/A	0.0152872	0.105042	0.145534	17	0.886001	0.922981	NA	0	0	S02dflv3_1_5 vs S02_1_5	Slr1610 protein	putative C-3 methyl transferase	Other categories
slr1612	0	#N/A	0.228709	0.131679	1.73687	17	0.100493	0.180215	NA	0	0	S02dflv3_1_5 vs S02_1_5	Slr1612 protein	hypothetical protein	Hypothetical
slr1615	0	rfbE	0.123811	0.151093	0.819438	17	0.423877	0.54842	NA	0.012987	0.012987	S02dflv3_1_5 vs S02_1_5	Perosamine synthetase	perosamine synthetase	Cell envelope
slr1616	0	#N/A	-0.426257	0.0664529	-6.41442	17	6.41031e-06	7.58415e-05	NA	0	0	S02dflv3_1_5 vs S02_1_5	Slr1616 protein	unknown protein	Unknown
slr1617	0	#N/A	-0.172377	0.0963216	-1.7896	17	0.0913473	0.166435	NA	0	0	S02dflv3_1_5 vs S02_1_5	Slr1617 protein	similar to UDP-glucose 4-epimerase	Energy metabolism
slr1618	0	#N/A	0.572968	0.109569	5.22928	17	6.80186e-05	0.000484627	NA	0.0238095	0.0238095	S02dflv3_1_5 vs S02_1_5	Slr1618 protein	unknown protein	Unknown
slr1619	0	#N/A	0.233152	0.120275	1.93848	17	0.0693517	0.134855	NA	0	0	S02dflv3_1_5 vs S02_1_5	Slr1619 protein	hypothetical protein	Hypothetical
slr1622	Phosphate metabolism	ppa, ipyR	-0.366335	0.142434	-2.57197	17	0.0197935	0.0477877	NA	0	0	S02dflv3_1_5 vs S02_1_5	Inorganic pyrophosphatase (EC 3.6.1.1) (Pyrophosphate phospho-hydrolase) (PPase)	soluble inorganic pyrophosphatase	Central intermediary metabolism
slr1623	NDH-1M	ndhM	0.367136	0.0910203	4.03356	17	0.000862197	0.00367038	NA	0	0	S02dflv3_1_5 vs S02_1_5	NAD(P)H-quinone oxidoreductase subunit M (EC 1.6.5.-) (NAD(P)H dehydrogenase I subunit M) (NDH-1 subunit M) (NDH-M)	NADH dehydrogenase subunit	Photosynthesis and respiration
slr1624	0	#N/A	-0.338762	0.092597	-3.65846	17	0.00194564	0.00738534	NA	0	0	S02dflv3_1_5 vs S02_1_5	Slr1624 protein	hypothetical protein	Hypothetical
slr1626	Folate Biosynthesis	folB	0.128212	0.114872	1.11613	17	0.279894	0.4025	NA	0.047619	0.047619	S02dflv3_1_5 vs S02_1_5	Probable dihydroneopterin aldolase (DHNA) (EC 4.1.2.25) (7,8-dihydroneopterin aldolase)	dihydroneopterin aldolase	Other categories
slr1628	0	#N/A	0.0702748	0.218365	0.321822	17	0.751511	0.828846	NA	0	0	S02dflv3_1_5 vs S02_1_5	Slr1628 protein	hypothetical protein	Hypothetical
slr1639	0	smpB	-0.0236317	0.119017	-0.198557	17	0.844964	0.896115	NA	0	0	S02dflv3_1_5 vs S02_1_5	SsrA-binding protein (Small protein B)	SsrA-binding protein	Other categories
slr1641	0	clpB1, clpB, clpB2	-0.19194	0.164952	-1.16361	17	0.260656	0.38238	NA	0	0	S02dflv3_1_5 vs S02_1_5	Chaperone protein ClpB 2	ClpB protein	Translation
slr1643	SEC	petH	-0.623273	0.152452	-4.08832	17	0.000765817	0.00332219	NA	0	0	S02dflv3_1_5 vs S02_1_5	Ferredoxin--NADP reductase (FNR) (EC 1.18.1.2)	ferredoxin-NADP oxidoreductase	Photosynthesis and respiration
slr1644	0	pitt	-0.0939122	0.221237	-0.424486	17	0.676535	0.765619	NA	0	0	S02dflv3_1_5 vs S02_1_5	Slr1644 protein	hypothetical protein	Hypothetical
slr1645	PSII assembly factor	psb27, psbZ	-0.687294	0.100828	-6.81653	17	3.00108e-06	4.13757e-05	NA	0	0	S02dflv3_1_5 vs S02_1_5	Photosystem II lipoprotein Psb27 (Photosystem II 11 kDa protein)	photosystem II 11 kD protein	Photosynthesis and respiration
slr1648	0	syc1, SynDiox2	-0.377221	0.12019	-3.13854	17	0.00598852	0.0179459	NA	0.025974	0.025974	S02dflv3_1_5 vs S02_1_5	Dioxygenase (EC 1.13.11.-)	hypothetical protein	Hypothetical
slr1649	0	cpcT	-0.281294	0.0701319	-4.01093	17	0.00090551	0.00380147	NA	0	0	S02dflv3_1_5 vs S02_1_5	Chromophore lyase CpcT/CpeT (EC 4.-.-.-)	hypothetical protein	Hypothetical
slr1653	N assimilation	ama	-0.0507621	0.112351	-0.451818	17	0.657112	0.752519	NA	0.038961	0.038961	S02dflv3_1_5 vs S02_1_5	N-acyl-L-amino acid amidohydrolase	N-acyl-L-amino acid amidohydrolase	Amino acid biosynthesis
slr1655	PSI	psaL, psaL1	-0.445713	0.204428	-2.1803	17	0.0435787	0.0909513	NA	0	0	S02dflv3_1_5 vs S02_1_5	Photosystem I reaction center subunit XI (PSI subunit V) (PSI-L)	photosystem I subunit XI	Photosynthesis and respiration
slr1656	0	murG, mruG	0.0883748	0.117762	0.750453	17	0.463243	0.582893	NA	0	0	S02dflv3_1_5 vs S02_1_5	UDP-N-acetylglucosamine--N-acetylmuramyl-(pentapeptide) pyrophosphoryl-undecaprenol N-acetylglucosamine transferase (EC 2.4.1.227) (Undecaprenyl-PP-MurNAc-pentapeptide-UDPGlcNAc GlcNAc transferase)	UDP-N-acetylglucosamine--N-acetylmuramyl-(pentapeptide) pyrophosphoryl -undecaprenol N-acetylglucosamine transferase	Cell envelope
slr1658	0	#N/A	-0.336606	0.128369	-2.62217	17	0.017842	0.04393	NA	0	0	S02dflv3_1_5 vs S02_1_5	Slr1658 protein	unknown protein	Unknown
slr1659	0	#N/A	-0.413379	0.0986681	-4.1896	17	0.000615287	0.00276803	NA	0	0	S02dflv3_1_5 vs S02_1_5	Slr1659 protein	hypothetical protein	Hypothetical
slr1665	0	dapF	0.184914	0.0802713	2.30361	17	0.0341398	0.0753972	NA	0	0	S02dflv3_1_5 vs S02_1_5	Diaminopimelate epimerase (DAP epimerase) (EC 5.1.1.7) (PLP-independent amino acid racemase)	diaminopimelate epimerase	Amino acid biosynthesis
slr1666	0	degT	0.276299	0.0933654	2.95933	17	0.00878342	0.0245075	NA	0	0	S02dflv3_1_5 vs S02_1_5	Pleiotropic regulatory protein	pleiotropic regulatory protein homolog	Regulatory functions
slr1670	0	#N/A	0.596728	0.103345	5.77411	17	2.24545e-05	0.000201537	NA	0	0	S02dflv3_1_5 vs S02_1_5	Slr1670 protein	unknown protein	Unknown
slr1672	0	glpK	0.822623	0.23157	3.55237	17	0.00244942	0.00883732	NA	0.178571	0.178571	S02dflv3_1_5 vs S02_1_5	Glycerol kinase (EC 2.7.1.30) (ATP:glycerol 3-phosphotransferase) (Glycerokinase) (GK)	glycerol kinase	Fatty acid, phospholipid and sterol metabolism
slr1673	0	spoU	0.736083	0.116679	6.3086	17	7.8561e-06	9.05938e-05	NA	0.0595238	0.0595238	S02dflv3_1_5 vs S02_1_5	Uncharacterized tRNA/rRNA methyltransferase slr1673 (EC 2.1.1.-)	probable tRNA/rRNA methyltransferase	Translation
slr1677	0	#N/A	-0.0701008	0.153593	-0.456408	17	0.653874	0.749754	NA	0.0285714	0.0285714	S02dflv3_1_5 vs S02_1_5	Slr1677 protein	hypothetical protein	Hypothetical
slr1678	0	rplU, rpl21	0.616174	0.207919	2.96353	17	0.00870523	0.0243481	NA	0	0	S02dflv3_1_5 vs S02_1_5	50S ribosomal protein L21	50S ribosomal protein L21	Translation
slr1679	0	SynVanX	0.187395	0.151432	1.23748	17	0.232728	0.351601	NA	0.0119048	0.0119048	S02dflv3_1_5 vs S02_1_5	D-alanyl-D-alanine dipeptidase (D-Ala-D-Ala dipeptidase) (EC 3.4.13.22)	hypothetical protein	Hypothetical
slr1686	0	#N/A	-0.127711	0.128228	-0.995968	17	0.333232	0.458225	NA	0	0	S02dflv3_1_5 vs S02_1_5	Slr1686 protein	hypothetical protein	Hypothetical
slr1687	0	nblB, nblB2	1.43955	0.423489	3.39928	17	0.00341312	0.0112862	NA	0.0714286	0.0714286	S02dflv3_1_5 vs S02_1_5	Slr1687 protein	hypothetical protein	Hypothetical
slr1691	0	nadE, adgA	0.427573	0.124349	3.43848	17	0.00313539	0.0106184	NA	0	0	S02dflv3_1_5 vs S02_1_5	Glutamine-dependent NAD(+) synthetase (EC 6.3.5.1) (NAD(+) synthase [glutamine-hydrolyzing])	glutamine-dependent NAD(+) synthetase	Biosynthesis of cofactors, prosthetic groups, and carriers
slr1692	0	#N/A	0.0122461	0.132229	0.0926126	17	0.927294	0.952921	NA	0.0535714	0.0535714	S02dflv3_1_5 vs S02_1_5	Slr1692 protein	hypothetical protein	Hypothetical
slr1693	0	pixE, rre24	-0.158186	0.0986423	-1.60363	17	0.127212	0.218661	NA	0	0	S02dflv3_1_5 vs S02_1_5	PatA subfamily	two-component response regulator PatA subfamily	Regulatory functions
slr1694	0	pixD, bluf, syn-bluf, SyPixD	-0.0835971	0.243536	-0.343264	17	0.735609	0.816734	NA	0.0238095	0.0238095	S02dflv3_1_5 vs S02_1_5	Activator of photopigment and puc expression	expression activator appA homolog	Regulatory functions
slr1697	0	spkB, pknA, rfrG, pknH	0.421876	0.129657	3.25378	17	0.00467364	0.0146061	NA	0	0	S02dflv3_1_5 vs S02_1_5	Serine/threonine-protein kinase B (EC 2.7.11.1)	serine/threonine kinase	Regulatory functions
slr1699	0	#N/A	0.48493	0.154925	3.13009	17	0.00609812	0.0182144	NA	0.0142857	0.0142857	S02dflv3_1_5 vs S02_1_5	Slr1699 protein	hypothetical protein/homology to Nostoc S-layer protein	Hypothetical
slr1702	0	#N/A	-0.131006	0.0854677	-1.53282	17	0.14372	0.240678	NA	0	0	S02dflv3_1_5 vs S02_1_5	Slr1702 protein	hypothetical protein	Hypothetical
slr1703	0	serS	-0.101107	0.0785029	-1.28794	17	0.215024	0.328845	NA	0	0	S02dflv3_1_5 vs S02_1_5	Serine--tRNA ligase (EC 6.1.1.11) (Seryl-tRNA synthetase) (SerRS) (Seryl-tRNA(Ser/Sec) synthetase)	seryl-tRNA synthetase	Translation
slr1706	0	dfrA	0.921695	0.118757	7.76117	17	5.50075e-07	1.03323e-05	NA	0.102041	0.102041	S02dflv3_1_5 vs S02_1_5	Putative dihydroflavonol 4-reductase (DFR) (EC 1.1.1.219) (Dihydrokaempferol 4-reductase)	dihydroflavonol 4-reductase	Biosynthesis of cofactors, prosthetic groups, and carriers
slr1710	PBP (penicillin-binding proteins)	pbp2	-0.355797	0.251716	-1.41349	17	0.175562	0.279754	NA	0	0	S02dflv3_1_5 vs S02_1_5	Penicillin-binding protein 1B	penicillin-binding protein (Class A)	Other categories
slr1712	0	#N/A	0.262298	0.17666	1.48476	17	0.155913	0.256137	NA	0	0	S02dflv3_1_5 vs S02_1_5	Slr1712 protein	hypothetical protein	Hypothetical
slr1717	0	#N/A	0.269507	0.267313	1.00821	17	0.32749	0.451352	NA	0	0	S02dflv3_1_5 vs S02_1_5	Uncharacterized protein slr1717	hypothetical protein	Hypothetical
slr1718	0	#N/A	0.0613264	0.0679426	0.90262	17	0.37934	0.504862	NA	0	0	S02dflv3_1_5 vs S02_1_5	Probable 2-phosphosulfolactate phosphatase (EC 3.1.3.71)	hypothetical protein	Hypothetical
slr1719	0	drgA, draG	0.466876	0.0806143	5.79147	17	2.16887e-05	0.000197584	NA	0	0	S02dflv3_1_5 vs S02_1_5	Protein DrgA	DrgA protein homolog	Other categories
slr1720	0	aspS	0.310248	0.11495	2.69897	17	0.0152076	0.0387528	NA	0.0238095	0.0238095	S02dflv3_1_5 vs S02_1_5	Aspartate--tRNA(Asp/Asn) ligase (EC 6.1.1.23) (Aspartyl-tRNA synthetase) (AspRS) (Non-discriminating aspartyl-tRNA synthetase) (ND-AspRS)	aspartyl-tRNA synthetase	Translation
slr1721	0	#N/A	0.0112958	0.0888177	0.12718	17	0.90029	0.93466	NA	0	0	S02dflv3_1_5 vs S02_1_5	Slr1721 protein	hypothetical protein	Hypothetical
slr1722	0	guaB, gnaB	-0.450026	0.0899338	-5.00397	17	0.000108671	0.000707138	NA	0	0	S02dflv3_1_5 vs S02_1_5	IMP dehydrogenase subunit	inosine-5'-monophosphate dehydrogenase	Purines, pyrimidines, nucleosides, and nucleotides
slr1724	0	#N/A	-0.432467	0.0881923	-4.90368	17	0.000134109	0.000836124	NA	0	0	S02dflv3_1_5 vs S02_1_5	Slr1724 protein	hypothetical protein	Hypothetical
slr1727	0	nhaS1, nhaP	0.0525645	0.0969651	0.542097	17	0.594787	0.705076	NA	0.0519481	0.0519481	S02dflv3_1_5 vs S02_1_5	Low-affinity Na(+)/H(+) antiporter NhaS1 (Sodium/proton antiporter NhaS1)	Na+/H+ antiporter	Transport and binding proteins
slr1729	K uptake	kdpB	0.471951	0.189452	2.49113	17	0.023368	0.054796	NA	0.0178571	0.0178571	S02dflv3_1_5 vs S02_1_5	Potassium-transporting ATPase ATP-binding subunit (EC 3.6.3.12) (ATP phosphohydrolase [potassium-transporting] B chain) (Potassium-binding and translocating subunit B) (Potassium-translocating ATPase B chain)	potassium-transporting P-type ATPase B chain	Transport and binding proteins
slr1732	0	#N/A	0.33606	0.135572	2.47882	17	0.0239632	0.0559039	NA	0	0	S02dflv3_1_5 vs S02_1_5	Slr1732 protein	hypothetical protein	Hypothetical
slr1734	OPP	opcA	0.00555277	0.098089	0.0566095	17	0.955516	0.972336	NA	0	0	S02dflv3_1_5 vs S02_1_5	Putative OxPP cycle protein OpcA	glucose 6-phosphate dehydrogenase assembly protein	Energy metabolism
slr1735	0	bgtA	0.213594	0.105654	2.02164	17	0.059245	0.117843	NA	0	0	S02dflv3_1_5 vs S02_1_5	ABC transporter	ATP-binding subunit of the ABC-type Bgt permease for basic amino acids and glutamine	Transport and binding proteins
slr1739	PSII	psb28-2	-0.397438	0.13895	-2.86029	17	0.010836	0.0293796	NA	0	0	S02dflv3_1_5 vs S02_1_5	Photosystem II reaction center Psb28 protein	photosystem II 13 kDa protein homolog	Photosynthesis and respiration
slr1740	0	appA	-0.220385	0.114406	-1.92634	17	0.0709507	0.137086	NA	0	0	S02dflv3_1_5 vs S02_1_5	Extracellular solute-binding protein	oligopeptide binding protein of ABC transporter	Transport and binding proteins
slr1742	Vitamin B12 biosynthesis	#N/A	0.164789	0.0975518	1.68925	17	0.109427	0.192262	NA	0.0649351	0.0649351	S02dflv3_1_5 vs S02_1_5	Slr1742 protein	probable cobyric acid synthase	Biosynthesis of cofactors, prosthetic groups, and carriers
slr1743	NDH-2	ndbB	-0.89205	0.126648	-7.04355	17	1.97433e-06	3.10106e-05	NA	0	0	S02dflv3_1_5 vs S02_1_5	Demethylphylloquinone reductase NdbB (EC 1.6.5.12)	type 2 NADH dehydrogenase NdbB	Photosynthesis and respiration
slr1744	0	amiA, amiC	-0.121493	0.101593	-1.19587	17	0.24816	0.370917	NA	0	0	S02dflv3_1_5 vs S02_1_5	N-acetylmuramoyl-L-alanine amidase	N-acetylmuramoyl-L-alanine amidase, periplasmic protein	Cell envelope
slr1748	0	#N/A	-0.595548	0.205208	-2.90217	17	0.00991691	0.0273353	NA	0.038961	0.038961	S02dflv3_1_5 vs S02_1_5	Slr1748 protein	probable phosphoglycerate mutase	Other categories
slr1751	0	ctpC, prc, tsp	0.0161811	0.279767	0.0578376	17	0.954552	0.972252	NA	0	0	S02dflv3_1_5 vs S02_1_5	Carboxyl-terminal protease	periplasmic carboxyl-terminal protease	Translation
slr1753	0	#N/A	-0.248963	0.125508	-1.98364	17	0.063686	0.125039	NA	0.0357143	0.0357143	S02dflv3_1_5 vs S02_1_5	Slr1753 protein	hypothetical protein	Hypothetical
slr1755	0	gpsA	-0.540963	0.0871674	-6.20603	17	9.58196e-06	0.000104541	NA	0	0	S02dflv3_1_5 vs S02_1_5	Glycerol-3-phosphate dehydrogenase [NAD(P)+] (EC 1.1.1.94) (NAD(P)H-dependent glycerol-3-phosphate dehydrogenase)	NAD+ dependent glycerol-3-phosphate dehydrogenase	Fatty acid, phospholipid and sterol metabolism
slr1756	GS-GoGAt	glnA, GS	-0.887703	0.094464	-9.39727	17	3.82059e-08	1.39222e-06	NA	0	0	S02dflv3_1_5 vs S02_1_5	Glutamine synthetase (GS) (EC 6.3.1.2) (Glutamate--ammonia ligase) (Glutamine synthetase I beta) (GSI beta)	glutamate--ammonia ligase	Amino acid biosynthesis
slr1761	0	ytfC	-0.269266	0.0875295	-3.07629	17	0.0068433	0.0199496	NA	0	0	S02dflv3_1_5 vs S02_1_5	Peptidyl-prolyl cis-trans isomerase (EC 5.2.1.8)	FKBP-type peptidyl-prolyl cis-trans isomerase, periplasmic protein	Other categories
slr1762	0	#N/A	0.34527	0.239487	1.44171	17	0.167554	0.269685	NA	0	0	S02dflv3_1_5 vs S02_1_5	Slr1762 protein	hypothetical protein	Hypothetical
slr1763	0	#N/A	-0.180263	0.0632254	-2.85112	17	0.011048	0.0298716	NA	0	0	S02dflv3_1_5 vs S02_1_5	Slr1763 protein	probable methyltransferase	Other categories
slr1768	0	#N/A	0.132078	0.125622	1.05139	17	0.307796	0.430725	NA	0.0119048	0.0119048	S02dflv3_1_5 vs S02_1_5	Slr1768 protein	unknown protein	Unknown
slr1772	0	#N/A	0.983932	0.0846581	11.6224	17	1.6384e-09	1.3569e-07	NA	0	0	S02dflv3_1_5 vs S02_1_5	Slr1772 protein	probable hydrolase, periplasmic protein	Other categories
slr1777	Chl biosynthesis	chlD	-0.124068	0.127855	-0.970375	17	0.345464	0.471841	NA	0.0909091	0.0909091	S02dflv3_1_5 vs S02_1_5	Magnesium-chelatase subunit ChlD (Mg-chelatase subunit D) (EC 6.6.1.1) (Mg-protoporphyrin IX chelatase)	magnesium protoporphyrin IX chelatase subunit D	Biosynthesis of cofactors, prosthetic groups, and carriers
slr1778	0	#N/A	0.0639637	0.101285	0.631522	17	0.5361	0.651617	NA	0	0	S02dflv3_1_5 vs S02_1_5	Slr1778 protein	unknown protein	Unknown
slr1779	0	pdxJ	-0.0900262	0.16361	-0.550248	17	0.589307	0.70086	NA	0	0	S02dflv3_1_5 vs S02_1_5	Pyridoxine 5'-phosphate synthase (PNP synthase) (EC 2.6.99.2)	pyridoxal phosphate biosynthetic protein PdxJ	Biosynthesis of cofactors, prosthetic groups, and carriers
slr1780	0	ycf54	0.249781	0.0695165	3.59312	17	0.00224215	0.00832017	NA	0	0	S02dflv3_1_5 vs S02_1_5	Ycf54-like protein	hypothetical protein YCF54	Hypothetical
slr1783	0	rre1, ycf29	-0.222302	0.111251	-1.99821	17	0.0619488	0.122552	NA	0	0	S02dflv3_1_5 vs S02_1_5	NarL subfamily	two-component response regulator NarL subfamily	Regulatory functions
slr1784	0	bvdR	-0.582608	0.0892461	-6.52811	17	5.16082e-06	6.35339e-05	NA	0	0	S02dflv3_1_5 vs S02_1_5	Biliverdin reductase	biliverdin reductase	Biosynthesis of cofactors, prosthetic groups, and carriers
slr1790	heme synthesis	hemJ	-0.264698	0.1233	-2.14677	17	0.0465322	0.0957985	NA	0	0	S02dflv3_1_5 vs S02_1_5	UPF0093 membrane protein slr1790	protoporphyrinogen / hypothetical protein	Hypothetical
slr1791	0	cysH	0.07009	0.146926	0.477043	17	0.639407	0.742242	NA	0	0	S02dflv3_1_5 vs S02_1_5	Phosphoadenosine phosphosulfate reductase (EC 1.8.4.8) (3'-phosphoadenylylsulfate reductase) (PAPS reductase, thioredoxin dependent) (PAPS sulfotransferase) (PAdoPS reductase)	phosphoadenosine phosphosulfate reductase	Amino acid biosynthesis
slr1793	OPP	tal, talB	0.215447	0.070725	3.04626	17	0.00729731	0.0210375	NA	0	0	S02dflv3_1_5 vs S02_1_5	Transaldolase (EC 2.2.1.2)	transaldolase	Energy metabolism
slr1794	ArsAB	#N/A	0.0644716	0.0800262	0.805632	17	0.43158	0.553055	NA	0	0	S02dflv3_1_5 vs S02_1_5	Slr1794 protein	probable anion transporting ATPase	Transport and binding proteins
slr1795	0	pms, msrA	-0.307179	0.118039	-2.60235	17	0.0185893	0.0455239	NA	0	0	S02dflv3_1_5 vs S02_1_5	Peptide methionine sulfoxide reductase MsrA 2 (Protein-methionine-S-oxide reductase 2) (EC 1.8.4.11) (Peptide-methionine (S)-S-oxide reductase 2) (Peptide Met(O) reductase 2)	peptide methionine sulfoxide reductase	Translation
slr1796	Trx-like	#N/A	-0.335653	0.112676	-2.97893	17	0.00842449	0.0236874	NA	0.0714286	0.0714286	S02dflv3_1_5 vs S02_1_5	Thylakoid membrane protein slr1796	Trx-like/hypothetical protein	Hypothetical
slr1799	0	#N/A	-0.465085	0.0858915	-5.4148	17	4.64478e-05	0.000359115	NA	0.0714286	0.0714286	S02dflv3_1_5 vs S02_1_5	Slr1799 protein	hypothetical protein	Hypothetical
slr1800	0	#N/A	0.77163	0.111324	6.93139	17	2.42594e-06	3.53735e-05	NA	0.012987	0.012987	S02dflv3_1_5 vs S02_1_5	Slr1800 protein	hypothetical protein	Hypothetical
slr1808	heme synthesis	hemA	0.320541	0.0585294	5.47658	17	4.09442e-05	0.000327195	NA	0	0	S02dflv3_1_5 vs S02_1_5	Glutamyl-tRNA reductase (GluTR) (EC 1.2.1.70)	transfer RNA-Gln reductase	Translation
slr1809	0	#N/A	0.370802	0.466892	0.794192	17	0.43803	0.558106	NA	0.0178571	0.0178571	S02dflv3_1_5 vs S02_1_5	Slr1809 protein	unknown protein	Unknown
slr1811	0	#N/A	-0.148284	0.106514	-1.39215	17	0.181821	0.286896	NA	0	0	S02dflv3_1_5 vs S02_1_5	Slr1811 protein	hypothetical protein	Hypothetical
slr1812	0	#N/A	-0.00197987	0.112102	-0.0176612	17	0.986115	0.99101	NA	0	0	S02dflv3_1_5 vs S02_1_5	Slr1812 protein	hypothetical protein	Hypothetical
slr1814	0	#N/A	0.050621	0.183807	0.275403	17	0.786326	0.855335	NA	0.0595238	0.0595238	S02dflv3_1_5 vs S02_1_5	Slr1814 protein	hypothetical protein	Hypothetical
slr1816	0	#N/A	0.0411544	0.168488	0.244257	17	0.809955	0.869616	NA	0.038961	0.038961	S02dflv3_1_5 vs S02_1_5	Slr1816 protein	hypothetical protein	Hypothetical
slr1818	0	#N/A	-0.810268	0.116772	-6.93892	17	2.39253e-06	3.53735e-05	NA	0	0	S02dflv3_1_5 vs S02_1_5	Slr1818 protein	hypothetical protein	Hypothetical
slr1819	0	rfrM	-0.212655	0.145836	-1.45817	17	0.16302	0.26449	NA	0.0595238	0.0595238	S02dflv3_1_5 vs S02_1_5	Uncharacterized protein slr1819	hypothetical protein	Hypothetical
slr1821	0	#N/A	-0.29115	0.262488	-1.10919	17	0.282792	0.404433	NA	0.114286	0.114286	S02dflv3_1_5 vs S02_1_5	Putative zinc metalloprotease slr1821 (EC 3.4.24.-)	hypothetical protein	Hypothetical
slr1826	0	#N/A	0.0270744	0.118083	0.229283	17	0.821385	0.87775	NA	0	0	S02dflv3_1_5 vs S02_1_5	Slr1826 protein	hypothetical protein	Hypothetical
slr1828	SEC -Fed	fed3	0.142586	0.210184	0.678384	17	0.506658	0.623316	NA	0	0	S02dflv3_1_5 vs S02_1_5	Ferredoxin, essential for PA growth	ferredoxin, petF-like protein, [2Fe-2S] plant-like	Photosynthesis and respiration
slr1829	PHB metabolism	phaE	-0.244288	0.147646	-1.65456	17	0.116358	0.202101	NA	0.012987	0.012987	S02dflv3_1_5 vs S02_1_5	Poly(3-hydroxyalkanoate) polymerase subunit PhaE (PHA polymerase) (PHB synthase subunit PhaE) (Poly(3-hydroxybutyrate) polymerase subunit PhaE) (PHB polymerase) (Poly(hydroxyalkanoic acid) synthase subunit PhaE) (PHA synthase) (Polyhydroxyalkanoic acid synthase subunit PhaE)	putative poly(3-hydroxyalkanoate) synthase component	Unknown
slr1830	PHB metabolism	phaC	-0.0781084	0.129992	-0.600869	17	0.555854	0.672935	NA	0.0142857	0.0142857	S02dflv3_1_5 vs S02_1_5	Poly(3-hydroxyalkanoate) polymerase subunit PhaC (PHA polymerase) (EC 2.3.1.-) (PHB synthase subunit PhaC) (Poly(3-hydroxybutyrate) polymerase subunit PhaC) (PHB polymerase) (Poly(hydroxyalkanoic acid) synthase subunit PhaC) (PHA synthase) (Polyhydroxyalkanoic acid synthase subunit PhaC)	poly(3-hydroxyalkanoate) synthase	Central intermediary metabolism
slr1834	PSI	psaA	-0.471224	0.109325	-4.31029	17	0.000474358	0.00226845	NA	0	0	S02dflv3_1_5 vs S02_1_5	Photosystem I P700 chlorophyll a apoprotein A1 (EC 1.97.1.12) (PsaA)	P700 apoprotein subunit Ia	Photosynthesis and respiration
slr1835	PSI	psaB	-0.575759	0.132778	-4.33627	17	0.000448577	0.00220299	NA	0	0	S02dflv3_1_5 vs S02_1_5	Photosystem I P700 chlorophyll a apoprotein A2 (EC 1.97.1.12) (PsaB)	P700 apoprotein subunit Ib	Photosynthesis and respiration
slr1837	0	manR, rre16, manR rre16	0.552417	0.115913	4.76579	17	0.000179374	0.00105767	NA	0	0	S02dflv3_1_5 vs S02_1_5	OmpR subfamily	two-component system response regulator OmpR subfamily	Regulatory functions
slr1838	CCM	ccmK3, ccmK	0.13288	0.139465	0.952781	17	0.354053	0.480127	NA	0	0	S02dflv3_1_5 vs S02_1_5	Carbon dioxide-concentrating mechanism protein CcmK homolog 3	carbon dioxide concentrating mechanism protein CcmK homolog 3, putative carboxysome assembly protein	Photosynthesis and respiration
slr1839	CCM	ccmK4, ccmK	-0.259407	0.0753825	-3.44121	17	0.00311686	0.0105753	NA	0.0357143	0.0357143	S02dflv3_1_5 vs S02_1_5	Carbon dioxide-concentrating mechanism protein CcmK homolog 4	carbon dioxide concentrating mechanism protein CcmK homolog 4, putative carboxysome assembly protein	Photosynthesis and respiration
slr1841	0	#N/A	-0.39982	0.19569	-2.04313	17	0.0568596	0.113547	NA	0	0	S02dflv3_1_5 vs S02_1_5	Slr1841 protein	probable porin; major outer membrane protein	Cell envelope
slr1842	cystein biosynthesis	cysK	0.243819	0.0998032	2.443	17	0.0257776	0.059255	NA	0	0	S02dflv3_1_5 vs S02_1_5	Cysteine synthase (CSase) (EC 2.5.1.47) (O-acetylserine (thiol)-lyase) (OAS-TL) (O-acetylserine sulfhydrylase)	cysteine synthase	Amino acid biosynthesis
slr1843	OPP	zwf, G6PDH	-0.0566427	0.0856834	-0.66107	17	0.517427	0.632719	NA	0	0	S02dflv3_1_5 vs S02_1_5	Glucose-6-phosphate 1-dehydrogenase (G6PD) (EC 1.1.1.49)	glucose 6-phosphate dehydrogenase	Energy metabolism
slr1844	0	uvrA	-0.294315	0.0753676	-3.90507	17	0.00113911	0.00465349	NA	0	0	S02dflv3_1_5 vs S02_1_5	UvrABC system protein A (UvrA protein) (Excinuclease ABC subunit A)	excinuclease ABC subunit A	DNA replication, restriction, modification, recombination, and repair
slr1847	0	#N/A	-0.358407	0.115476	-3.10372	17	0.00645283	0.0191172	NA	0	0	S02dflv3_1_5 vs S02_1_5	Nucleoid-associated protein slr1847	nucleoid-associated protein/hypothetical protein	Hypothetical
slr1848	0	hisD	-0.634074	0.0936607	-6.76991	17	3.27342e-06	4.45088e-05	NA	0	0	S02dflv3_1_5 vs S02_1_5	Histidinol dehydrogenase 1 (HDH 1) (EC 1.1.1.23)	histidinol dehydrogenase	Amino acid biosynthesis
slr1852	0	#N/A	0.155471	0.106489	1.45997	17	0.162531	0.264168	NA	0	0	S02dflv3_1_5 vs S02_1_5	Slr1852 protein	unknown protein	Unknown
slr1853	0	#N/A	1.11371	0.0992861	11.2171	17	2.80418e-09	1.8923e-07	NA	0	0	S02dflv3_1_5 vs S02_1_5	Slr1853 protein	carboxymuconolactone decarboxylase	Other categories
slr1854	0	#N/A	0.360227	0.154875	2.32593	17	0.0326495	0.0726342	NA	0	0	S02dflv3_1_5 vs S02_1_5	Slr1854 protein	unknown protein	Unknown
slr1855	0	#N/A	-0.00144572	0.116325	-0.0124283	17	0.990229	0.992953	NA	0	0	S02dflv3_1_5 vs S02_1_5	Slr1855 protein	unknown protein	Unknown
slr1856	0	icfG	0.111232	0.131883	0.843416	17	0.410707	0.537964	NA	0.125	0.125	S02dflv3_1_5 vs S02_1_5	Anti-sigma factor antagonist	phosphoprotein substrate of icfG gene cluster	Transcription
slr1857	Glycogen catabolism	glgX	0.249274	0.132785	1.87728	17	0.0777491	0.147408	NA	0.0357143	0.0357143	S02dflv3_1_5 vs S02_1_5	Glycogen operon protein GlgX	isoamylase	Central intermediary metabolism
slr1859	0	#N/A	-0.265113	0.155334	-1.70672	17	0.106072	0.188	NA	0	0	S02dflv3_1_5 vs S02_1_5	Anti-sigma factor antagonist	anti-sigma f factor antagonist	Transcription
slr1860	0	icfG	-0.0610123	0.170532	-0.357777	17	0.724914	0.80733	NA	0.0204082	0.0204082	S02dflv3_1_5 vs S02_1_5	Protein IcfG	carbon metabolisms regulatory protein IcfG	Regulatory functions
slr1867	0	trpD, psbA3	-0.20098	0.0798422	-2.51722	17	0.0221524	0.0524178	NA	0.0142857	0.0142857	S02dflv3_1_5 vs S02_1_5	Anthranilate phosphoribosyltransferase (EC 2.4.2.18)	anthranilate phosphoribosyltransferase	Amino acid biosynthesis
slr1870	0	#N/A	0.531684	0.231992	2.29182	17	0.0349526	0.0769125	NA	0.0119048	0.0119048	S02dflv3_1_5 vs S02_1_5	Slr1870 protein	hypothetical protein	Hypothetical
slr1874	0	ddlA, Ddl(SsDdl)	0.54165	0.196048	2.76285	17	0.0133045	0.0350808	NA	0	0	S02dflv3_1_5 vs S02_1_5	D-alanine--D-alanine ligase (EC 6.3.2.4) (D-Ala-D-Ala ligase) (D-alanylalanine synthetase)	D-alanine--D-alanine ligase	Cell envelope
slr1877	0	hpcE	0.0194904	0.121784	0.160041	17	0.874735	0.915418	NA	0	0	S02dflv3_1_5 vs S02_1_5	5-oxo-1,2,5-tricarboxilic-3-penten acid decarboxilase/isomer	2-hydroxyhepta-2,4-diene-1,7-dioate isomerase	Energy metabolism
slr1878	PBS	cpcE	0.54946	0.132	4.16259	17	0.000652238	0.00289848	NA	0.0150376	0.0150376	S02dflv3_1_5 vs S02_1_5	Phycocyanobilin lyase subunit alpha (EC 4.-.-.-) (Phycocyanin operon protein CpcE)	phycocyanin alpha-subunit phycocyanobilin lyase	Photosynthesis and respiration
slr1880	0	#N/A	0.76319	0.145852	5.23264	17	6.7548e-05	0.000484537	NA	0.0238095	0.0238095	S02dflv3_1_5 vs S02_1_5	Slr1880 protein	hypothetical protein	Hypothetical
slr1881	Nat system	natE	-0.441937	0.642392	-0.687956	17	0.500761	0.617909	NA	0.0634921	0.0634921	S02dflv3_1_5 vs S02_1_5	High-affinity branched-chain amino acid transport ATP-binding protein BraG	ATP-binding subunit of the ABC-type Nat permease for neutral amino acids	Transport and binding proteins
slr1882	Riboflavin biosynthesis	ribF	0.338129	0.473366	0.714309	17	0.48473	0.604502	NA	0.0178571	0.0178571	S02dflv3_1_5 vs S02_1_5	Bifunctional riboflavin kinase/FMN adenylyltransferase (Riboflavin biosynthesis protein RibF) [Includes: Riboflavin kinase (EC 2.7.1.26) (Flavokinase); FMN adenylyltransferase (EC 2.7.7.2) (FAD pyrophosphorylase) (FAD synthase)]	riboflavin biosynthesis protein RibF	Biosynthesis of cofactors, prosthetic groups, and carriers
slr1884	0	trpS	-0.418903	0.0731988	-5.72282	17	2.48847e-05	0.000216937	NA	0	0	S02dflv3_1_5 vs S02_1_5	Tryptophan--tRNA ligase (EC 6.1.1.2) (Tryptophanyl-tRNA synthetase) (TrpRS)	tryptophanyl-tRNA synthetase	Translation
slr1886	0	#N/A	-0.0688809	0.201016	-0.342664	17	0.736052	0.816734	NA	0	0	S02dflv3_1_5 vs S02_1_5	Ribosomal silencing factor RsfS	hypothetical protein	Hypothetical
slr1887	heme synthesis	hemC	-0.498352	0.226112	-2.204	17	0.0415958	0.0879207	NA	0	0	S02dflv3_1_5 vs S02_1_5	Porphobilinogen deaminase (PBG) (EC 2.5.1.61) (Hydroxymethylbilane synthase) (HMBS) (Pre-uroporphyrinogen synthase)	porphobilinogen deaminase (hydroxymethylbilane synthase, preuroporphyrinogen synthase)	Biosynthesis of cofactors, prosthetic groups, and carriers
slr1888	0	#N/A	-0.0912645	0.152975	-0.596599	17	0.558637	0.674511	NA	0.0357143	0.0357143	S02dflv3_1_5 vs S02_1_5	Slr1888 protein	4-hydroxybutyrate coenzyme A transferase.	Other categories
slr1890	Fe transport	bfrB	0.107639	0.180316	0.596946	17	0.558411	0.674511	NA	0	0	S02dflv3_1_5 vs S02_1_5	Bacterioferritin (EC 1.16.3.1)	bacterioferritin	Transport and binding proteins
slr1894	Fe transport	mrgA	-0.677664	0.121167	-5.59283	17	3.23357e-05	0.000265386	NA	0	0	S02dflv3_1_5 vs S02_1_5	Uncharacterized protein slr1894	probable DNA-binding stress protein	Translation
slr1895	0	#N/A	-0.345242	0.27791	-1.24228	17	0.230999	0.349278	NA	0.339286	0.339286	S02dflv3_1_5 vs S02_1_5	Slr1895 protein	hypothetical protein	Hypothetical
slr1897	0	srrA	0.266727	0.0844224	3.15943	17	0.00572579	0.0173295	NA	0.0225564	0.0225564	S02dflv3_1_5 vs S02_1_5	SrrA	periplasmic sugar-binding protein of ABC transporter	Transport and binding proteins
slr1898	NAGK	argB	0.0512907	0.0753978	0.680267	17	0.505495	0.622305	NA	0	0	S02dflv3_1_5 vs S02_1_5	Acetylglutamate kinase (EC 2.7.2.8) (N-acetyl-L-glutamate 5-phosphotransferase) (NAG kinase) (NAGK)	N-acetylglutamate kinase	Amino acid biosynthesis
slr1900	0	#N/A	-0.464787	0.111946	-4.15189	17	0.000667492	0.00293761	NA	0.0119048	0.0119048	S02dflv3_1_5 vs S02_1_5	Slr1900 protein	hypothetical protein	Hypothetical
slr1901	0	evrA	0.512471	0.625696	0.819042	17	0.424096	0.54842	NA	0.285714	0.285714	S02dflv3_1_5 vs S02_1_5	ABC transporter	ATP-binding protein of ABC transporter	Transport and binding proteins
slr1902 / slr2095	(MS slr1902;slr2095)	ISY120a	2.13921	0.260196	8.22152	17	2.51141e-07	5.86639e-06	NA	0.0714286	0.0714286	S02dflv3_1_5 vs S02_1_5	Transposase	putative transposase [ISY120a: 851653 - 852454]	Other categories
slr1908	0	#N/A	-0.325109	0.123305	-2.63661	17	0.0173154	0.0429232	NA	0	0	S02dflv3_1_5 vs S02_1_5	Slr1908 protein	probable porin; major outer membrane protein	Cell envelope
slr1909	0	rre9	-0.120235	0.0828141	-1.45187	17	0.164744	0.266574	NA	0	0	S02dflv3_1_5 vs S02_1_5	NarL subfamily	two-component response regulator NarL subfamily	Regulatory functions
slr1915	0	#N/A	0.115985	0.134914	0.859697	17	0.401917	0.52835	NA	0.0595238	0.0595238	S02dflv3_1_5 vs S02_1_5	Slr1915 protein	hypothetical protein	Hypothetical
slr1916	Phylloquinone biosynthesis	MenH	-0.786484	0.111946	-7.02556	17	2.04041e-06	3.15053e-05	NA	0	0	S02dflv3_1_5 vs S02_1_5	Esterase	probable esterase	Other categories
slr1919	0	#N/A	-0.965741	0.108274	-8.91942	17	8.05019e-08	2.48601e-06	NA	0	0	S02dflv3_1_5 vs S02_1_5	Uncharacterized protein slr1919	hypothetical protein	Hypothetical
slr1923	Chl biosynthesis	cvrA, frhB,Bcib	-0.840073	0.167229	-5.02348	17	0.000104329	0.000686234	NA	0.0833333	0.0833333	S02dflv3_1_5 vs S02_1_5	Slr1923 protein	hypothetical protein	Hypothetical
slr1924	PBP (penicillin-binding proteins)	pbp7	-0.293315	0.491563	-0.596699	17	0.558572	0.674511	NA	0.202381	0.202381	S02dflv3_1_5 vs S02_1_5	D-alanyl-D-alanine carboxypeptidase	penicillin-binding protein (class C type AmpH)/D-alanyl-D-alanine carboxypeptidase, periplasmic protein	Cell envelope
slr1926	0	#N/A	-0.423187	0.285511	-1.48221	17	0.156584	0.256561	NA	0.0357143	0.0357143	S02dflv3_1_5 vs S02_1_5	Slr1926 protein	hypothetical protein	Hypothetical
slr1927	0	#N/A	0.0528653	0.332653	0.15892	17	0.875604	0.915418	NA	0	0	S02dflv3_1_5 vs S02_1_5	Slr1927 protein	hypothetical protein	Hypothetical
slr1931	Pili (slr1928-slr1931 operon)	pilA8	-0.151919	0.061801	-2.45819	17	0.024993	0.0578618	NA	0	0	S02dflv3_1_5 vs S02_1_5	Slr1931 protein	type 4 pilin-like protein	Unknown
slr1932	0	#N/A	-0.00689429	0.106202	-0.0649168	17	0.948998	0.968359	NA	0.0833333	0.0833333	S02dflv3_1_5 vs S02_1_5	Slr1932 protein	unknown protein	Unknown
slr1933	0	rfbC	0.581415	0.0680884	8.53912	17	1.48535e-07	4.0876e-06	NA	0	0	S02dflv3_1_5 vs S02_1_5	dTDP-4-dehydrorhamnose 3,5-epimerase (EC 5.1.3.13) (Thymidine diphospho-4-keto-rhamnose 3,5-epimerase)	dTDP-4-dehydrorhamnose 3,5-epimerase	Cell envelope
slr1934	pyruvate metabol	pdhA	-0.335013	0.0794653	-4.21584	17	0.000581405	0.00265494	NA	0.0595238	0.0595238	S02dflv3_1_5 vs S02_1_5	Pyruvate dehydrogenase E1 component subunit alpha (EC 1.2.4.1)	pyruvate dehydrogenase E1 component, alpha subunit	Energy metabolism
slr1938	0	#N/A	0.449374	0.155451	2.89078	17	0.0101591	0.0278946	NA	0	0	S02dflv3_1_5 vs S02_1_5	Methylthioribose-1-phosphate isomerase (M1Pi) (MTR-1-P isomerase) (EC 5.3.1.23) (S-methyl-5-thioribose-1-phosphate isomerase)	putative translation initiation factor EIF-2b subunit 1	Translation
slr1939	0	htpX	0.105534	0.163835	0.644147	17	0.528076	0.64318	NA	0.0119048	0.0119048	S02dflv3_1_5 vs S02_1_5	Slr1939 protein	unknown protein	Unknown
slr1940	0	#N/A	-0.477348	0.318208	-1.50012	17	0.151927	0.25179	NA	0.1	0.1	S02dflv3_1_5 vs S02_1_5	Slr1940 protein	periplasmic protein, function unknown	Hypothetical
slr1942	circadian clock protein KaiA homolog	kaiC3	-3.79593	0.12545	-30.2585	17	4.44089e-16	4.04565e-13	NA	0	0	S02dflv3_1_5 vs S02_1_5	KaiC-like protein 2	circadian clock protein KaiC homolog	Cellular processes/Other categories
slr1944	0	#N/A	0.544971	0.482869	1.12861	17	0.274738	0.396734	NA	0.178571	0.178571	S02dflv3_1_5 vs S02_1_5	Slr1944 protein	periplasmic protein, function unknown	Hypothetical
slr1945	Glycolysis common	yibO	0.661474	0.105574	6.2655	17	8.53831e-06	9.54405e-05	NA	0	0	S02dflv3_1_5 vs S02_1_5	2,3-bisphosphoglycerate-independent phosphoglycerate mutase (BPG-independent PGAM) (Phosphoglyceromutase) (iPGM) (EC 5.4.2.12)	2,3-bisphosphoglycerate-independent phosphoglycerate mutase	Energy metabolism
slr1949	0	#N/A	-0.327544	0.123026	-2.66239	17	0.0164124	0.0412461	NA	0.047619	0.047619	S02dflv3_1_5 vs S02_1_5	Thylakoid membrane protein slr1949	hypothetical protein	Hypothetical
slr1951	0	#N/A	-0.00312677	0.111879	-0.0279479	17	0.978029	0.986694	NA	0	0	S02dflv3_1_5 vs S02_1_5	Slr1951 protein	hypothetical protein	Hypothetical
slr1958	0	#N/A	0.23349	0.0658723	3.54459	17	0.00249111	0.00893465	NA	0	0	S02dflv3_1_5 vs S02_1_5	Slr1958 protein	unknown protein	Unknown
slr1959	0	#N/A	0.116445	0.0975811	1.19332	17	0.249133	0.372066	NA	0	0	S02dflv3_1_5 vs S02_1_5	Slr1959 protein	unknown protein	Unknown
slr1962	0	#N/A	-0.0450903	0.0982116	-0.459114	17	0.651969	0.749405	NA	0.0238095	0.0238095	S02dflv3_1_5 vs S02_1_5	Slr1962 protein	probable extracellular solute-binding protein	Cell envelope
slr1963	PSII protect	ocp	0.433828	0.189969	2.28367	17	0.0355248	0.0779834	NA	0	0	S02dflv3_1_5 vs S02_1_5	Orange carotenoid-binding protein (OCP) [Cleaved into: Red carotenoid-binding protein (RCP)]	water-soluble carotenoid protein	Regulatory functions/Hypothetical
slr1969	Hik	sycikA, cikA, hik24	-0.147242	0.134964	-1.09098	17	0.290505	0.412549	NA	0.047619	0.047619	S02dflv3_1_5 vs S02_1_5	Hybrid sensory kinase	two-component sensor histidine kinase	Regulatory functions
slr1970	0	#N/A	0.0540736	0.0939164	0.575763	17	0.572319	0.685579	NA	0	0	S02dflv3_1_5 vs S02_1_5	Slr1970 protein	hypothetical protein	Hypothetical
slr1971	0	#N/A	-1.11171	0.233218	-4.76683	17	0.00017898	0.00105767	NA	0.025974	0.025974	S02dflv3_1_5 vs S02_1_5	Slr1971 protein	hypothetical protein	Hypothetical
slr1972	0	ycf81	-0.213951	0.0969808	-2.20611	17	0.0414232	0.0879207	NA	0	0	S02dflv3_1_5 vs S02_1_5	Uncharacterized PIN and TRAM-domain containing protein slr1972 (Putative RNase slr1972) (EC 3.1.-.-)	hypothetical protein YCF81	Hypothetical
slr1974	0	#N/A	-0.0806711	0.0764222	-1.0556	17	0.305923	0.430087	NA	0.012987	0.012987	S02dflv3_1_5 vs S02_1_5	GTPase Der (GTP-binding protein EngA)	GTP binding protein	Other categories
slr1975	0	#N/A	0.98168	0.0724948	13.5414	17	1.55146e-10	3.11583e-08	NA	0	0	S02dflv3_1_5 vs S02_1_5	Renin-binding protein	N-acylglucosamine 2-epimerase	Regulatory functions
slr1982	RRE	rre21	-0.447433	0.105532	-4.23978	17	0.000552153	0.00255986	NA	0	0	S02dflv3_1_5 vs S02_1_5	CheY subfamily	two-component response regulator CheY subfamily	Regulatory functions
slr1983	0	rre22	0.378683	0.450062	0.841402	17	0.411803	0.539012	NA	0.0833333	0.0833333	S02dflv3_1_5 vs S02_1_5	Regulatory components of sensory transduction system	two-component hybrid sensor and regulator	Regulatory functions
slr1984	0	rps1, rps1b, rps, nbp1	-0.0568842	0.104266	-0.545566	17	0.592452	0.703654	NA	0	0	S02dflv3_1_5 vs S02_1_5	30S ribosomal protein S1 homolog B	nucleic acid-binding protein, 30S ribosomal protein S1 homolog	Translation
slr1986	PBS	apcB	-0.651791	0.116956	-5.57297	17	3.36625e-05	0.000273427	NA	0.0178571	0.0178571	S02dflv3_1_5 vs S02_1_5	Allophycocyanin beta chain	allophycocyanin beta subunit	Photosynthesis and respiration
slr1991	0	cya1, cya	-0.0207326	0.0888107	-0.233447	17	0.818203	0.87589	NA	0.0816327	0.0816327	S02dflv3_1_5 vs S02_1_5	Adenylate cyclase	adenylate cyclase	Regulatory functions
slr1992	0	gpx2	-0.625838	0.198321	-3.15568	17	0.00577213	0.0174408	NA	0	0	S02dflv3_1_5 vs S02_1_5	Hydroperoxy fatty acid reductase gpx2 (EC 1.11.1.22)	glutathione peroxidase-like NADPH peroxidase	Biosynthesis of cofactors, prosthetic groups, and carriers
slr1993	PHB metabolism	phaA, thl, thi	0.142665	0.146537	0.973573	17	0.343919	0.470083	NA	0	0	S02dflv3_1_5 vs S02_1_5	Acetyl-CoA acetyltransferase (EC 2.3.1.9) (Beta-ketothiolase PhaA)	PHA-specific beta-ketothiolase	Fatty acid, phospholipid and sterol metabolism
slr1994	PHB metabolism	phaB, fabG, fabG2	-0.00647913	0.115169	-0.0562576	17	0.955793	0.972336	NA	0	0	S02dflv3_1_5 vs S02_1_5	Acetoacetyl-CoA reductase (EC 1.1.1.36)	PHA-specific acetoacetyl-CoA reductase	Fatty acid, phospholipid and sterol metabolism
slr2000	0	#N/A	-0.555107	0.0759811	-7.30586	17	1.22764e-06	2.07107e-05	NA	0	0	S02dflv3_1_5 vs S02_1_5	Slr2000 protein	hypothetical protein	Hypothetical
slr2001	0	cphB, pepE	0.269583	0.0789318	3.4154	17	0.00329608	0.0110598	NA	0.0119048	0.0119048	S02dflv3_1_5 vs S02_1_5	Cyanophycinase (EC 3.4.15.6)	cyanophycinase	Other categories
slr2002	0	cphA	-0.218814	0.0709104	-3.08578	17	0.00670578	0.0197283	NA	0	0	S02dflv3_1_5 vs S02_1_5	Cyanophycin synthetase (EC 6.3.2.29) (EC 6.3.2.30) (Cyanophycin synthase)	cyanophycin synthetase	Other categories
slr2005	0	#N/A	0.0139599	0.201643	0.0692306	17	0.945614	0.967383	NA	0	0	S02dflv3_1_5 vs S02_1_5	Slr2005 protein	periplasmic protein, function unknown	Hypothetical
slr2011	0	mrpA	-0.684315	0.196732	-3.4784	17	0.00287557	0.00994174	NA	0	0	S02dflv3_1_5 vs S02_1_5	Slr2011 protein	hypothetical protein	Hypothetical
slr2015	Pili (slr2015-slr2017 operon)	pilA9	2.29471	0.224963	10.2004	17	1.15669e-08	5.26871e-07	NA	0.0119048	0.0119048	S02dflv3_1_5 vs S02_1_5	Slr2015 protein	type 4 pilin-like protein, essential for motility	Unknown
slr2016	Pili (slr2015-slr2017 operon)	pilA10	0.285237	0.58918	0.484125	17	0.634475	0.737724	NA	0.446429	0.446429	S02dflv3_1_5 vs S02_1_5	Slr2016 protein	type 4 pilin-like protein, essential for motility	Unknown
slr2018	0	#N/A	2.72509	0.7	3.89298	17	0.00116936	0.00475574	NA	0.285714	0.285714	S02dflv3_1_5 vs S02_1_5	Slr2018 protein	unknown protein	Unknown
slr2019	0	MsbA analogue	-0.180754	0.154099	-1.17298	17	0.25698	0.378817	NA	0	0	S02dflv3_1_5 vs S02_1_5	ABC transporter	flipase/ lipid A transporter/ATP-binding protein of ABC transporter	Transport and binding proteins
slr2023	0	tfpA, fabD	-0.214216	0.234295	-0.9143	17	0.373346	0.498343	NA	0	0	S02dflv3_1_5 vs S02_1_5	Malonyl CoA-acyl carrier protein transacylase (MCT) (EC 2.3.1.39)	malonyl coenzyme A-acyl carrier protein transacylase	Fatty acid, phospholipid and sterol metabolism
slr2024	0	rre13	-0.526145	0.0788888	-6.66945	17	3.95114e-06	5.10565e-05	NA	0	0	S02dflv3_1_5 vs S02_1_5	CheY subfamily	two-component response regulator CheY subfamily	Regulatory functions
slr2025	0	#N/A	-0.356306	0.197258	-1.8063	17	0.0886067	0.162813	NA	0	0	S02dflv3_1_5 vs S02_1_5	Slr2025 protein	hypothetical protein	Hypothetical
slr2032	0	ycf23	0.416781	0.268346	1.55315	17	0.138805	0.234604	NA	0	0	S02dflv3_1_5 vs S02_1_5	Ycf23 protein	hypothetical protein YCF23	Hypothetical
slr2033	PSII assembly	rubA	-0.863617	0.199892	-4.32042	17	0.000464124	0.00224903	NA	0	0	S02dflv3_1_5 vs S02_1_5	Rubredoxin (Rd)	membrane-associated rubredoxin, essential for photosystem I assembly	Fatty acid, phospholipid and sterol metabolism
slr2034	PSII	ycf48	-0.87403	0.0741486	-11.7875	17	1.32181e-09	1.14683e-07	NA	0	0	S02dflv3_1_5 vs S02_1_5	Ycf48-like protein	putative homolog of plant HCF136, which is essential for stability or assembly of photosystem II	Photosynthesis and respiration
slr2035	0	proB	-0.256325	0.368517	-0.695558	17	0.496105	0.614065	NA	0.038961	0.038961	S02dflv3_1_5 vs S02_1_5	Glutamate 5-kinase (EC 2.7.2.11) (Gamma-glutamyl kinase) (GK)	glutamate 5-kinase	Amino acid biosynthesis
slr2043	Zn transport	znuA	-0.517231	0.108761	-4.75565	17	0.000183266	0.00107023	NA	0	0	S02dflv3_1_5 vs S02_1_5	Periplasmic binding protein component of an ABC type zinc uptake transporter	zinc transport system substrate-binding protein	Transport and binding proteins
slr2047	0	psiH, phoH	0.386035	0.0920919	4.19184	17	0.000612309	0.00276145	NA	0.0779221	0.0779221	S02dflv3_1_5 vs S02_1_5	PhoH-like protein	PhoH like protein	Other categories
slr2048	PSII assembly	PratA	1.77151	0.356634	4.9673	17	0.000117345	0.000752824	NA	0.0571429	0.0571429	S02dflv3_1_5 vs S02_1_5	Slr2048 protein	Tetratricopeptide protein (TRP) / periplasmic protein, function unknown	PSII assembly / Unknown
slr2049	0	ycf58	0.118193	0.0934251	1.26511	17	0.2229	0.339002	NA	0	0	S02dflv3_1_5 vs S02_1_5	Chromophore lyase CpcS/CpeS 2 (EC 4.-.-.-)	hypothetical protein YCF58	Hypothetical
slr2051	PBS	cpcG1	-0.514633	0.104662	-4.91711	17	0.000130377	0.000816315	NA	0.00952381	0.00952381	S02dflv3_1_5 vs S02_1_5	Phycobilisome rod-core linker polypeptide CpcG	phycobilisome rod-core linker polypeptide	Photosynthesis and respiration
slr2053	0	#N/A	0.225347	0.149219	1.51018	17	0.149362	0.248754	NA	0	0	S02dflv3_1_5 vs S02_1_5	Slr2053 protein	putative hydrolase	Other categories
slr2058	0	topA	0.162392	0.140165	1.15857	17	0.262647	0.384091	NA	0.0357143	0.0357143	S02dflv3_1_5 vs S02_1_5	DNA topoisomerase 1 (EC 5.99.1.2) (DNA topoisomerase I) (Omega-protein) (Relaxing enzyme) (Swivelase) (Untwisting enzyme)	DNA topoisomerase I	DNA replication, restriction, modification, recombination, and repair
slr2060	0	#N/A	-0.0838593	0.201294	-0.416601	17	0.682183	0.77039	NA	0	0	S02dflv3_1_5 vs S02_1_5	Slr2060 protein	hypothetical protein	Hypothetical
slr2067	PBS	apcA	-0.577209	0.100273	-5.75637	17	2.32661e-05	0.000206784	NA	0	0	S02dflv3_1_5 vs S02_1_5	Allophycocyanin alpha chain	allophycocyanin alpha subunit	Photosynthesis and respiration
slr2070	0	#N/A	0.293264	0.0732846	4.00172	17	0.00092376	0.0038603	NA	0	0	S02dflv3_1_5 vs S02_1_5	Slr2070 protein	hypothetical protein	Hypothetical
slr2071	0	#N/A	-1.62512	0.20604	-7.88741	17	4.42449e-07	9.16071e-06	NA	0.0204082	0.0204082	S02dflv3_1_5 vs S02_1_5	Slr2071 protein	unknown protein	Unknown
slr2072	0	ilvA	-0.112918	0.0602002	-1.8757	17	0.077977	0.147686	NA	0	0	S02dflv3_1_5 vs S02_1_5	L-threonine dehydratase (EC 4.3.1.19) (Threonine deaminase)	L-threonine deaminase	Amino acid biosynthesis
slr2073	0	ycf50, cdv2, sepF	-0.739262	0.107041	-6.90637	17	2.54063e-06	3.67384e-05	NA	0	0	S02dflv3_1_5 vs S02_1_5	Cell division protein SepF	hypothetical protein YCF50	Hypothetical
slr2074	0	manA, pmi	-0.20852	0.120841	-1.72557	17	0.102554	0.182832	NA	0	0	S02dflv3_1_5 vs S02_1_5	Mannose-6-phosphate isomerase	similar to mannose-1-phosphate guanylyltransferase	Energy metabolism
slr2075	0	groES	0.0324022	0.135064	0.239903	17	0.813275	0.871839	NA	0	0	S02dflv3_1_5 vs S02_1_5	10 kDa chaperonin (GroES protein) (Protein Cpn10)	10kD chaperonin	Cellular processes
slr2076	0	groEL1	0.120887	0.115299	1.04847	17	0.309102	0.432221	NA	0	0	S02dflv3_1_5 vs S02_1_5	60 kDa chaperonin 1 (GroEL protein 1) (Protein Cpn60 1)	60kD chaperonin	Cellular processes
slr2082	ARTO	ctaDII	-0.328896	0.147002	-2.23735	17	0.0389465	0.0839725	NA	0.0649351	0.0649351	S02dflv3_1_5 vs S02_1_5	Cytochrome c oxidase subunit I	cytochrome c oxidase subunit I	Photosynthesis and respiration
slr2087	0	ycf44, ccsB	-0.783943	0.161416	-4.85666	17	0.00014806	0.000911273	NA	0	0	S02dflv3_1_5 vs S02_1_5	Cytochrome c biogenesis protein CcsB	c-type cytochrome biogenesis protein Ccs1	Cellular processes/Other categories
slr2088	0	ilvG, gcl	-0.226156	0.0797704	-2.83509	17	0.0114283	0.0307569	NA	0	0	S02dflv3_1_5 vs S02_1_5	Acetolactate synthase (EC 2.2.1.6)	acetohydroxy acid synthase	Amino acid biosynthesis
slr2089	0	shc	-0.0227213	0.0877542	-0.25892	17	0.798806	0.863753	NA	0	0	S02dflv3_1_5 vs S02_1_5	Squalene-hopene-cyclase	squalene-hopene-cyclase	Fatty acid, phospholipid and sterol metabolism
slr2094	0	fbpI, glpX	-0.517706	0.11289	-4.58593	17	0.000262821	0.00145994	NA	0	0	S02dflv3_1_5 vs S02_1_5	D-fructose 1,6-bisphosphatase class 2/sedoheptulose 1,7-bisphosphatase (FBPase class 2/SBPase) (EC 3.1.3.11) (EC 3.1.3.37)	fructose-1,6-/sedoheptulose-1,7-bisphosphatase	Other categories
slr2097	0	glbN	0.0516836	0.108608	0.475872	17	0.640224	0.742242	NA	0	0	S02dflv3_1_5 vs S02_1_5	Group 1 truncated hemoglobin GlbN (Truncated Hb) (trHbN) (Cyanoglobin) (Hemoglobin) (Hb) (SynHb)	cyanoglobin	Other categories
slr2099	Hik	hik40	0.49545	0.851317	0.581981	17	0.568218	0.682911	NA	0.142857	0.142857	S02dflv3_1_5 vs S02_1_5	Hybrid sensory kinase	two-component hybrid sensor and regulator	Regulatory functions
slr2100	0	rre20	0.381591	0.14125	2.70152	17	0.0151269	0.0386012	NA	0	0	S02dflv3_1_5 vs S02_1_5	Regulatory components of sensory transduction system	two-component response regulator	Regulatory functions
slr2102	Fts	ftsY	-0.257392	0.0749903	-3.43233	17	0.00317741	0.0107407	NA	0	0	S02dflv3_1_5 vs S02_1_5	Signal recognition particle receptor FtsY (SRP receptor)	cell division protein FtsY	Cellular processes
slr2105	0	#N/A	-0.391005	0.0652856	-5.98915	17	1.46498e-05	0.000145065	NA	0.0714286	0.0714286	S02dflv3_1_5 vs S02_1_5	Slr2105 protein	hypothetical protein	Hypothetical
slr2115	0	#N/A	0.0715022	0.152848	0.4678	17	0.645868	0.744793	NA	0.0408163	0.0408163	S02dflv3_1_5 vs S02_1_5	Slr2115 protein	unknown protein	Unknown
slr2122	0	#N/A	-0.0695005	0.099803	-0.696377	17	0.495605	0.613863	NA	0.047619	0.047619	S02dflv3_1_5 vs S02_1_5	Slr2122 protein	hypothetical protein	Hypothetical
slr2123	0	#N/A	-0.230708	0.112301	-2.05437	17	0.0556464	0.11166	NA	0	0	S02dflv3_1_5 vs S02_1_5	D-isomer specific 2-hydroxyacid dehydrogenase family	similar to D-3-phosphoglycerate dehydrogenase	Other categories
slr2125	0	#N/A	-0.151807	0.144124	-1.05331	17	0.306942	0.430522	NA	0.038961	0.038961	S02dflv3_1_5 vs S02_1_5	Slr2125 protein	hypothetical protein	Hypothetical
slr2130	0	aroB	0.0309837	0.0905786	0.342064	17	0.736495	0.816734	NA	0	0	S02dflv3_1_5 vs S02_1_5	3-dehydroquinate synthase (DHQS) (EC 4.2.3.4)	3-dehydroquinate synthase	Amino acid biosynthesis
slr2131	pyruvate metabol	acrF	-0.199865	0.121843	-1.64035	17	0.119303	0.206823	NA	0	0	S02dflv3_1_5 vs S02_1_5	Cation or drug efflux system protein	RND multidrug efflux transporter	Transport and binding proteins
slr2132	pyruvate/acetate metabolism	pta	-0.177703	0.130315	-1.36364	17	0.190468	0.298651	NA	0.0793651	0.0793651	S02dflv3_1_5 vs S02_1_5	Phosphate acetyltransferase (EC 2.3.1.8) (Phosphotransacetylase)	phosphotransacetylase	Energy metabolism
slr2136	0	gcpE	-0.226871	0.224086	-1.01243	17	0.325527	0.449327	NA	0	0	S02dflv3_1_5 vs S02_1_5	4-hydroxy-3-methylbut-2-en-1-yl diphosphate synthase (ferredoxin) (EC 1.17.7.1) (1-hydroxy-2-methyl-2-(E)-butenyl 4-diphosphate synthase)	GcpE protein homolog	Other categories
slr2141	Folate Biosynthesis	FolA	0.202357	0.0907372	2.23015	17	0.0395053	0.0847804	NA	0	0	S02dflv3_1_5 vs S02_1_5	Methylenetetrahydrofolate reductase (EC 1.5.1.20)	hypothetical protein	Hypothetical
slr2143	0	CefD	-0.0763732	0.100133	-0.762721	17	0.456084	0.576272	NA	0	0	S02dflv3_1_5 vs S02_1_5	Isopenicillin N epimerase	L-cysteine/cystine lyase	Amino acid biosynthesis
slr2144	0	#N/A	0.234526	0.415387	0.564597	17	0.579722	0.692171	NA	0.0833333	0.0833333	S02dflv3_1_5 vs S02_1_5	Slr2144 protein	periplasmic protein, function unknown	Hypothetical
slr5023	0	#N/A	-0.701189	0.100451	-6.98037	17	2.21677e-06	3.36579e-05	NA	0.038961	0.038961	S02dflv3_1_5 vs S02_1_5	Slr5023 protein	hypothetical protein	Hypothetical
slr5051	0	#N/A	-0.308341	0.130069	-2.3706	17	0.0298468	0.0675539	NA	0	0	S02dflv3_1_5 vs S02_1_5	Uncharacterized protein	unknown protein	Unknown
slr5058	0	#N/A	-0.168787	0.0713546	-2.36547	17	0.0301564	0.068057	NA	0.0119048	0.0119048	S02dflv3_1_5 vs S02_1_5	Slr5058 protein	hypothetical protein	Hypothetical
slr5088	0	#N/A	-0.606646	0.104743	-5.79174	17	2.1677e-05	0.000197584	NA	0	0	S02dflv3_1_5 vs S02_1_5	Slr5088 protein	probable short-chain dehydrogenase	Other categories
slr6001	0	#N/A	0.885408	0.207413	4.26881	17	0.000518668	0.00242311	NA	0.1	0.1	S02dflv3_1_5 vs S02_1_5	Two-component hybrid sensor and regulator	two-component hybrid sensor and regulator	Regulatory functions
slr6012 / slr6071	pSYSX (MS slr6012;slr6071)	#N/A	1.96845	0.14717	13.3754	17	1.88112e-10	3.11583e-08	NA	0.0119048	0.0119048	S02dflv3_1_5 vs S02_1_5	Slr6012 protein (Slr6071 protein)	unknown protein/pSYSX/ATP binding/ATPase (BLAST)	Unknown
slr6016 / slr6075	pSYSX (MS slr6016;slr6075)	#N/A	1.68765	0.388512	4.34387	17	0.000441301	0.00218492	NA	0.0714286	0.0714286	S02dflv3_1_5 vs S02_1_5	Slr6016 protein (Slr6075 protein)	unknown protein	Unknown
slr6037	0	arsI2	0.427298	0.12221	3.49642	17	0.00276543	0.00965251	NA	0	0	S02dflv3_1_5 vs S02_1_5	Arsenate reductase ArsI2 (EC 1.20.4.1)	arsenate reductase	Cellular processes
slr6049	0	#N/A	0.532991	0.0832406	6.40301	17	6.55194e-06	7.65233e-05	NA	0.142857	0.142857	S02dflv3_1_5 vs S02_1_5	Slr6049 protein	hypothetical protein	Hypothetical
slr6050	0	#N/A	0.730076	0.164855	4.42861	17	0.000367904	0.00187765	NA	0.0952381	0.0952381	S02dflv3_1_5 vs S02_1_5	Slr6050 protein	hypothetical protein/M.Ssp6803IV	Regulatory functions/Hypothetical
slr6095	0	#N/A	0.693682	0.0752234	9.22162	17	5.00918e-08	1.78956e-06	NA	0	0	S02dflv3_1_5 vs S02_1_5	Slr6095 protein	type I restriction-modification system, M subunit (fragment)	DNA replication, restriction, modification, recombination, and repair
slr6096	0	#N/A	0.833663	0.102703	8.11722	17	2.99244e-07	6.73114e-06	NA	0.0119048	0.0119048	S02dflv3_1_5 vs S02_1_5	Slr6096 protein	type I restriction-modification system, M subunit (fragment)	DNA replication, restriction, modification, recombination, and repair
slr6097	0	#N/A	0.233714	0.289942	0.806072	17	0.431334	0.553055	NA	0.0612245	0.0612245	S02dflv3_1_5 vs S02_1_5	Type I site-specific deoxyribonuclease	type I site-specific deoxyribonuclease	DNA replication, restriction, modification, recombination, and repair
slr6102	0	#N/A	-0.0730725	0.77277	-0.0945592	17	0.925771	0.952921	NA	0.232143	0.232143	S02dflv3_1_5 vs S02_1_5	Type I restriction enzyme R Protein (EC 3.1.21.3)	type I restriction-modification system, R subunit	DNA replication, restriction, modification, recombination, and repair
slr6110	0	#N/A	0.406605	0.120259	3.38107	17	0.00355026	0.0116551	NA	0.025974	0.025974	S02dflv3_1_5 vs S02_1_5	Slr6110 protein	putative signalling protein	Regulatory functions
slr7011	CRISPR	csc3,cas10d	0.134198	0.126005	1.06503	17	0.301758	0.424559	NA	0	0	S02dflv3_1_5 vs S02_1_5	Uncharacterized protein	CRISPR 1 I-D/unknown protein	Cellular processes/Unknown
slr7012	CRISPR	csc2	0.0980093	0.0831364	1.1789	17	0.254676	0.376946	NA	0	0	S02dflv3_1_5 vs S02_1_5	Slr7012 protein	CRISPR 1 I-D/unknown protein	Cellular processes/Hypothetical
slr7014	CRISPR	cas6-1	-0.169774	0.142417	-1.19209	17	0.249602	0.37246	NA	0	0	S02dflv3_1_5 vs S02_1_5	Uncharacterized protein	CRISPR 1 I-D/unknown protein	Cellular processes/Unknown
slr7024	0	#N/A	-0.143696	0.119018	-1.20734	17	0.243832	0.365694	NA	0.0238095	0.0238095	S02dflv3_1_5 vs S02_1_5	Slr7024 protein	hypothetical protein	Hypothetical
slr7060	0	#N/A	0.311973	0.0904361	3.44965	17	0.00306041	0.0104421	NA	0	0	S02dflv3_1_5 vs S02_1_5	Slr7060 protein	hypothetical protein	Hypothetical
slr7061	CRISPR	csx1	0.139003	0.120257	1.15588	17	0.263716	0.384817	NA	0.0714286	0.0714286	S02dflv3_1_5 vs S02_1_5	Uncharacterized protein	CRISPR 2 III-A / hypothetical protein	Cellular processes/Unknown
slr8015	0	parA	-0.0721	0.0995591	-0.724193	17	0.478796	0.599977	NA	0.0714286	0.0714286	S02dflv3_1_5 vs S02_1_5	ParA family plasmid partitioning protein	plasmid partitioning protein, ParA family	Other categories
slr8016	0	parB	0.435887	0.145608	2.99357	17	0.00816578	0.0231385	NA	0.0714286	0.0714286	S02dflv3_1_5 vs S02_1_5	Plasmid partitioning protein	plasmid partitioning protein, ParB	Other categories
slr8023	0	#N/A	-0.23371	0.0774299	-3.01834	17	0.00774574	0.0221393	NA	0.0204082	0.0204082	S02dflv3_1_5 vs S02_1_5	Carboxylic ester hydrolase (EC 3.1.1.-)	probable esterase	Other categories
sml0006	0	rpl36, rpmJ	0.309168	0.220906	1.39955	17	0.179632	0.284105	NA	0	0	S02dflv3_1_5 vs S02_1_5	50S ribosomal protein L36	50S ribosomal protein L36	Translation
sml0011	0	#N/A	0.843557	0.140981	5.98349	17	1.4814e-05	0.000145898	NA	0	0	S02dflv3_1_5 vs S02_1_5	#N/A	hypothetical protein	Hypothetical
sp|P30000|CSCB_ECOLX	#N/A	#N/A	-0.573979	0.257475	-2.22926	17	0.0395748	0.0848204	NA	0.0408163	0.0408163	S02dflv3_1_5 vs S02_1_5	#N/A	#N/A	#N/A
ssl0020	SEC -Fed	fed1, petF	0.50822	0.234741	2.16502	17	0.0449029	0.0930753	NA	0	0	S02dflv3_1_5 vs S02_1_5	Ferredoxin 1, essential for PA growth	ferredoxin I, [2Fe-2S] plant-like	Photosynthesis and respiration
ssl0242	0	#N/A	0.0888329	0.16765	0.529871	17	0.603054	0.711174	NA	0.0357143	0.0357143	S02dflv3_1_5 vs S02_1_5	Ssl0242 protein	hypothetical protein	Hypothetical
ssl0294	0	#N/A	-0.708212	0.141468	-5.00617	17	0.000108174	0.000706425	NA	0	0	S02dflv3_1_5 vs S02_1_5	UPF0426 protein ssl0294	hypothetical protein	Hypothetical
ssl0352	NDH-1M	ndhS	1.35504	0.237303	5.71016	17	2.55253e-05	0.000221462	NA	0.0519481	0.0519481	S02dflv3_1_5 vs S02_1_5	Ssl0352 protein	hypothetical protein	Hypothetical
ssl0385	0	#N/A	-0.278084	0.225504	-1.23317	17	0.234294	0.353026	NA	0	0	S02dflv3_1_5 vs S02_1_5	#N/A	hypothetical protein	Hypothetical
ssl0461	0	#N/A	0.493785	0.115046	4.29208	17	0.00049332	0.0023407	NA	0	0	S02dflv3_1_5 vs S02_1_5	Uncharacterized protein ssl0461	hypothetical protein	Hypothetical
ssl0467	0	#N/A	0.170679	0.143515	1.18928	17	0.250677	0.373041	NA	0	0	S02dflv3_1_5 vs S02_1_5	Ssl0467 protein	unknown protein	Unknown
ssl0546	0	minE	0.188771	0.138106	1.36686	17	0.189475	0.29735	NA	0.0285714	0.0285714	S02dflv3_1_5 vs S02_1_5	Putative cell division topological specificity factor	septum site-determining protein MinE	Cellular processes
ssl0563	PSI	psaC, psaC2	-0.370889	0.195211	-1.89994	17	0.0745395	0.142546	NA	0	0	S02dflv3_1_5 vs S02_1_5	Photosystem I iron-sulfur center (EC 1.97.1.12) (9 kDa polypeptide) (PSI-C) (Photosystem I subunit VII) (PsaC)	photosystem I subunit VII	Photosynthesis and respiration
ssl0564	0	PedR, ompR	-0.235323	0.212828	-1.10569	17	0.284261	0.405579	NA	0	0	S02dflv3_1_5 vs S02_1_5	Response regulator like protein	transcriptional regulator	Regulatory functions
ssl0601	0	rps21, rpsU	0.298295	0.143579	2.07757	17	0.0532167	0.107258	NA	0	0	S02dflv3_1_5 vs S02_1_5	30S ribosomal protein S21	30S ribosomal protein S21	Translation
ssl0707	N-assimilation/PII reg	glnB, PII	0.0375387	0.128012	0.293243	17	0.772886	0.844244	NA	0	0	S02dflv3_1_5 vs S02_1_5	Nitrogen regulatory protein P-II (PII signal transducing protein)	nitrogen regulatory protein P-II	Amino acid biosynthesis
ssl0787	0	#N/A	-0.0820781	0.189575	-0.43296	17	0.670487	0.762853	NA	0.0952381	0.0952381	S02dflv3_1_5 vs S02_1_5	Ssl0787 protein	unknown protein	Unknown
ssl0788	0	#N/A	0.0386207	0.0762843	0.506273	17	0.619168	0.725481	NA	0	0	S02dflv3_1_5 vs S02_1_5	Ssl0788 protein	hypothetical protein	Hypothetical
ssl0832	0	#N/A	0.140488	0.133545	1.05198	17	0.307531	0.430725	NA	0.0119048	0.0119048	S02dflv3_1_5 vs S02_1_5	Ssl0832 protein	hypothetical protein	Hypothetical
ssl1377	0	#N/A	-0.228006	0.216391	-1.05368	17	0.306776	0.430522	NA	0.107143	0.107143	S02dflv3_1_5 vs S02_1_5	#N/A	hypothetical protein	Hypothetical
ssl1426	0	rpl35, rpmI	0.491923	0.149807	3.2837	17	0.00438155	0.0138838	NA	0	0	S02dflv3_1_5 vs S02_1_5	50S ribosomal protein L35	50S ribosomal protein L35	Translation
ssl1498	PS II assembly factor	Psb34	-0.702703	0.142374	-4.93561	17	0.000125409	0.000796148	NA	0	0	S02dflv3_1_5 vs S02_1_5	Ssl1498 protein	Photosynthesis/hypothetical protein	Photosynthesis/Hypothetical
ssl1533	0	#N/A	-0.313613	0.165579	-1.89404	17	0.075364	0.143633	NA	0	0	S02dflv3_1_5 vs S02_1_5	Ssl1533 protein	unknown protein	Unknown
ssl1690	NDH-1M	ndhO	1.46943	0.204643	7.18045	17	1.53893e-06	2.48136e-05	NA	0.0535714	0.0535714	S02dflv3_1_5 vs S02_1_5	NAD(P)H-quinone oxidoreductase subunit O (EC 1.6.5.-) (NAD(P)H dehydrogenase I subunit O) (NDH-1 subunit O) (NDH-O)	NADH dehydrogenase subunit	Photosynthesis and respiration
ssl1784	0	rpsO, rps15	0.456717	0.140543	3.24966	17	0.00471532	0.014686	NA	0	0	S02dflv3_1_5 vs S02_1_5	30S ribosomal protein S15	30S ribosomal protein S15	Translation
ssl1911	GS-GoGat	gifA, iF7	0.317622	0.676701	0.469368	17	0.644771	0.744469	NA	0.510204	0.510204	S02dflv3_1_5 vs S02_1_5	Ssl1911 protein	glutamine synthetase inactivating factor IF7	Regulatory functions/Hypothetical
ssl1918	0	#N/A	0.147827	0.0827433	1.78658	17	0.0918513	0.167186	NA	0	0	S02dflv3_1_5 vs S02_1_5	Ssl1918 protein	hypothetical protein	Hypothetical
ssl1972	0	#N/A	-0.230244	0.130362	-1.76618	17	0.0953151	0.171945	NA	0	0	S02dflv3_1_5 vs S02_1_5	UPF0367 protein ssl1972	hypothetical protein	Hypothetical
ssl2009	0	#N/A	0.137361	0.16679	0.823556	17	0.421596	0.54842	NA	0	0	S02dflv3_1_5 vs S02_1_5	Thylakoid membrane protein ssl2009	hypothetical protein	Hypothetical
ssl2069	0	#N/A	-0.818844	0.0978729	-8.3664	17	1.97329e-07	4.89177e-06	NA	0.122449	0.122449	S02dflv3_1_5 vs S02_1_5	Ssl2069 protein	hypothetical protein	Hypothetical
ssl2084	0	acp, acpP	0.218714	0.106443	2.05476	17	0.055605	0.11166	NA	0	0	S02dflv3_1_5 vs S02_1_5	Acyl carrier protein (ACP)	acyl carrier protein	Fatty acid, phospholipid and sterol metabolism
ssl2233	0	rps20, rpsT	0.373555	0.0926993	4.02975	17	0.000869335	0.00369214	NA	0	0	S02dflv3_1_5 vs S02_1_5	30S ribosomal protein S20	30S ribosomal protein S20	Translation
ssl2296	0	dcoH	0.0919028	0.10948	0.83945	17	0.412867	0.540016	NA	0	0	S02dflv3_1_5 vs S02_1_5	Putative pterin-4-alpha-carbinolamine dehydratase (PHS) (EC 4.2.1.96) (4-alpha-hydroxy-tetrahydropterin dehydratase) (Pterin carbinolamine dehydratase) (PCD)	pterin-4a-carbinolamine dehydratase	Biosynthesis of cofactors, prosthetic groups, and carriers
ssl2501	PHB metabolism	PhaP	-1.354	0.162607	-8.32683	17	2.10706e-07	5.05139e-06	NA	0	0	S02dflv3_1_5 vs S02_1_5	Phasin PhaP (GA13)	unknown protein/phasin	Unknown/PHB metabolism
ssl2595	0	0	0.305026	0.100591	3.03235	17	0.00751747	0.0215911	NA	0	0	S02dflv3_1_5 vs S02_1_5	Ssl2595 protein	hypothetical protein	Hypothetical
ssl2667	Fe-S assembly factor	nifU, synifU, cnfU, nfuA	-0.250403	0.370261	-0.676286	17	0.507956	0.62407	NA	0	0	S02dflv3_1_5 vs S02_1_5	NifU protein	an assembly factor for iron-sulfur culsters	Amino acid biosynthesis
ssl2717	0	#N/A	0.0323792	0.124835	0.259376	17	0.79846	0.863753	NA	0	0	S02dflv3_1_5 vs S02_1_5	Ssl2717 protein	hypothetical protein	Hypothetical
ssl2781	0	#N/A	0.221474	0.101922	2.17297	17	0.0442094	0.0920567	NA	0	0	S02dflv3_1_5 vs S02_1_5	Ssl2781 protein	hypothetical protein	Hypothetical
ssl2814	0	#N/A	0.738009	0.190799	3.868	17	0.00123451	0.00496529	NA	0.0119048	0.0119048	S02dflv3_1_5 vs S02_1_5	#N/A	unknown protein	Unknown
ssl2874	0	#N/A	0.0531564	0.113867	0.466829	17	0.64655	0.745106	NA	0	0	S02dflv3_1_5 vs S02_1_5	UPF0296 protein ssl2874	hypothetical protein	Hypothetical
ssl2982	0	ycf61	0.00651482	0.122346	0.053249	17	0.958154	0.973109	NA	0	0	S02dflv3_1_5 vs S02_1_5	DNA-directed RNA polymerase subunit omega (RNAP omega subunit) (EC 2.7.7.6) (RNA polymerase omega subunit) (Transcriptase subunit omega)	probable DNA-directed RNA polymerase omega subunit	Hypothetical
ssl3044	0	#N/A	-0.739019	0.13448	-5.49539	17	3.9405e-05	0.000316281	NA	0	0	S02dflv3_1_5 vs S02_1_5	Hydrogenase component	probable ferredoxin	Photosynthesis and respiration
ssl3093	PBS	cpcD	-0.360635	0.13161	-2.74018	17	0.0139522	0.0365244	NA	0	0	S02dflv3_1_5 vs S02_1_5	Phycobilisome 8.9 kDa linker polypeptide, phycocyanin-associated, rod (L-8.9/R) (Rod-capping linker protein)	phycobilisome small rod linker polypeptide	Photosynthesis and respiration
ssl3335	Sec pathway	secE	-0.256564	0.136501	-1.87958	17	0.0774183	0.14724	NA	0	0	S02dflv3_1_5 vs S02_1_5	Protein translocase subunit SecE	preprotein translocase SecE subunit	Cellular processes
ssl3364	0	cp12	0.249829	0.228225	1.09466	17	0.288933	0.410636	NA	0	0	S02dflv3_1_5 vs S02_1_5	Ssl3364 protein	CP12 polypeptide	Hypothetical
ssl3379	0	#N/A	0.0379795	0.385392	0.0985479	17	0.92265	0.95083	NA	0.0714286	0.0714286	S02dflv3_1_5 vs S02_1_5	ATP-dependent Clp protease adapter protein ClpS	hypothetical protein	Hypothetical
ssl3389	0	pirB	-0.242686	0.15734	-1.54243	17	0.141378	0.238069	NA	0.0119048	0.0119048	S02dflv3_1_5 vs S02_1_5	#N/A	hypothetical protein	Hypothetical
ssl3432	0	rps19, rpsS	0.437941	0.0919659	4.762	17	0.000180819	0.00106275	NA	0	0	S02dflv3_1_5 vs S02_1_5	30S ribosomal protein S19	30S ribosomal protein S19	Translation
ssl3436	0	rpl29, rpmC	0.373987	0.170343	2.19549	17	0.0422983	0.0889925	NA	0	0	S02dflv3_1_5 vs S02_1_5	50S ribosomal protein L29	50S ribosomal protein L29	Translation
ssl3437	0	rps17, rpsQ, rps	0.577983	0.0756273	7.64251	17	6.76287e-07	1.2322e-05	NA	0	0	S02dflv3_1_5 vs S02_1_5	30S ribosomal protein S17	30S ribosomal protein S17	Translation
ssl3441	0	infA	-1.06441	0.102314	-10.4034	17	8.64521e-09	4.25718e-07	NA	0	0	S02dflv3_1_5 vs S02_1_5	Translation initiation factor IF-1	initiation factor IF-1	Translation
ssl3445	0	rpl31, rpmE	0.229942	0.172774	1.33088	17	0.200804	0.311374	NA	0	0	S02dflv3_1_5 vs S02_1_5	50S ribosomal protein L31	50S ribosomal protein L31	Translation
ssl3549	0	#N/A	-0.163255	0.127847	-1.27695	17	0.218785	0.333858	NA	0	0	S02dflv3_1_5 vs S02_1_5	Ssl3549 protein	hypothetical protein	Hypothetical
ssl5095	0	#N/A	-0.40601	0.27566	-1.47287	17	0.15906	0.259685	NA	0.0408163	0.0408163	S02dflv3_1_5 vs S02_1_5	Antitoxin	hypothetical protein	Hypothetical
ssl5113	0	#N/A	-0.296195	0.108571	-2.72813	17	0.0143085	0.0369307	NA	0.0833333	0.0833333	S02dflv3_1_5 vs S02_1_5	Uncharacterized protein	unknown protein	Unknown
ssl6023 / ssl6082	(MS ssl6023/ssl6082)	#N/A	0.508012	0.892993	0.568887	17	0.576872	0.690126	NA	0.031746	0.031746	S02dflv3_1_5 vs S02_1_5	Ssl6023 protein (Ssl6082 protein)	unknown protein	Unknown
ssl6035	0	#N/A	0.253396	0.117225	2.16162	17	0.0452025	0.0935751	NA	0	0	S02dflv3_1_5 vs S02_1_5	Ssl6035 protein	unknown protein	Unknown
ssl8008	0	#N/A	-0.326255	0.346598	-0.941305	17	0.359733	0.485507	NA	0.214286	0.214286	S02dflv3_1_5 vs S02_1_5	Ssl8008 protein	hypothetical protein	Hypothetical
ssr0102	0	ycf40	-0.0121134	0.185128	-0.0654325	17	0.948593	0.968359	NA	0	0	S02dflv3_1_5 vs S02_1_5	Ycf40 protein	hypothetical protein YCF40	Hypothetical
ssr0330	0	ftrV	-0.290433	0.137974	-2.10499	17	0.0504702	0.102745	NA	0	0	S02dflv3_1_5 vs S02_1_5	Ferredoxin-thioredoxin reductase, variable chain (FTR-V) (Ferredoxin-thioredoxin reductase subunit A) (FTR-A)	ferredoxin-thioredoxin reductase, variable chain	Biosynthesis of cofactors, prosthetic groups, and carriers
ssr0332	0	#N/A	-0.0812619	0.152624	-0.532432	17	0.601317	0.710045	NA	0.107143	0.107143	S02dflv3_1_5 vs S02_1_5	Ssr0332 protein	hypothetical protein	Hypothetical
ssr0335	0	#N/A	-0.5839	0.115253	-5.06626	17	9.54148e-05	0.000636797	NA	0	0	S02dflv3_1_5 vs S02_1_5	#N/A	unknown protein	Unknown
ssr0390	PSI	psaK, psaK1	-0.0552825	1.07215	-0.0515621	17	0.959479	0.973369	NA	0	0	S02dflv3_1_5 vs S02_1_5	Photosystem I reaction center subunit PsaK 1 (Photosystem I subunit X 1)	photosystem I reaction center subunit X	Photosynthesis and respiration
ssr0482	0	rps16, rpsP	0.303268	0.22748	1.33316	17	0.200071	0.310767	NA	0	0	S02dflv3_1_5 vs S02_1_5	30S ribosomal protein S16	30S ribosomal protein S16	Translation
ssr0657	0	#N/A	0.414631	0.224673	1.84549	17	0.0824576	0.153932	NA	0.0178571	0.0178571	S02dflv3_1_5 vs S02_1_5	Ssr0657 protein	hypothetical protein	Hypothetical
ssr0692	0	#N/A	1.07715	0.620781	1.73516	17	0.100803	0.180594	NA	0.0178571	0.0178571	S02dflv3_1_5 vs S02_1_5	Ssr0692 protein	hypothetical protein	Hypothetical
ssr0693	0	#N/A	1.79091	0.635744	2.81703	17	0.0118719	0.0318412	NA	0.244898	0.244898	S02dflv3_1_5 vs S02_1_5	Ssr0693 protein	unknown protein	Unknown
ssr1114	0	#N/A	0.0323725	0.0901663	0.359031	17	0.723992	0.807291	NA	0	0	S02dflv3_1_5 vs S02_1_5	Ssr1114 protein	hypothetical protein	Hypothetical
ssr1238	0	#N/A	0.0470284	0.233276	0.2016	17	0.842622	0.894672	NA	0.0535714	0.0535714	S02dflv3_1_5 vs S02_1_5	#N/A	hypothetical protein	Hypothetical
ssr1256	0	#N/A	0.171148	0.153069	1.11811	17	0.279072	0.401635	NA	0	0	S02dflv3_1_5 vs S02_1_5	Ssr1256 protein	hypothetical protein	Hypothetical
ssr1386	NDH-1M	ndhL	0.941178	0.425544	2.21171	17	0.0409692	0.0871014	NA	0	0	S02dflv3_1_5 vs S02_1_5	NAD(P)H-quinone oxidoreductase subunit L (EC 1.6.5.-) (Inorganic carbon transport protein) (NAD(P)H dehydrogenase I subunit L) (NDH-1 subunit L) (NDH-L)	NADH dehydrogenase subunit NdhL	Photosynthesis and respiration
ssr1391	glutaredoxin	grx	0.135752	0.0717716	1.89144	17	0.0757299	0.14418	NA	0	0	S02dflv3_1_5 vs S02_1_5	Ssr1391 protein	glutaredoxin family/hypothetical protein	Hypothetical
ssr1399	0	rpsR, rps18	0.571292	0.31702	1.80207	17	0.0892946	0.163184	NA	0.038961	0.038961	S02dflv3_1_5 vs S02_1_5	30S ribosomal protein S18	30S ribosomal protein S18	Translation
ssr1480	0	rbp2	0.129205	0.228814	0.564672	17	0.579672	0.692171	NA	0	0	S02dflv3_1_5 vs S02_1_5	RNA-binding protein	putative RNA-binding protein	Translation
ssr1528	0	#N/A	-0.190824	0.200969	-0.94952	17	0.355661	0.481436	NA	0	0	S02dflv3_1_5 vs S02_1_5	Ssr1528 protein	hypothetical protein	Hypothetical
ssr1562	0	#N/A	-0.585544	0.254375	-2.3019	17	0.0342572	0.0755648	NA	0.142857	0.142857	S02dflv3_1_5 vs S02_1_5	Ssr1562 protein	hypothetical protein	Hypothetical
ssr1600	0	#N/A	0.273711	0.105023	2.6062	17	0.018442	0.0452848	NA	0	0	S02dflv3_1_5 vs S02_1_5	Ssr1600 protein	similar to anti-sigma f factor antagonist	Transcription
ssr1604	0	rpmB, rpl28	0.464654	0.145942	3.18381	17	0.00543347	0.0166104	NA	0	0	S02dflv3_1_5 vs S02_1_5	50S ribosomal protein L28	50S ribosomal protein L28	Translation
ssr1765	0	#N/A	-0.822293	0.175542	-4.6843	17	0.000213193	0.00121009	NA	0	0	S02dflv3_1_5 vs S02_1_5	UPF0150 protein ssr1765	hypothetical protein	Hypothetical
ssr1951	0	#N/A	-0.971529	0.433461	-2.24133	17	0.0386411	0.0836925	NA	0	0	S02dflv3_1_5 vs S02_1_5	Ssr1951 protein	hypothetical protein	Hypothetical
ssr2047	0	#N/A	0.509606	0.376053	1.35514	17	0.193106	0.301786	NA	0.130952	0.130952	S02dflv3_1_5 vs S02_1_5	Ssr2047 protein	hypothetical protein	Hypothetical
ssr2049	0	bchK, bchB	0.234152	0.0853423	2.74368	17	0.0138501	0.0363615	NA	0.047619	0.047619	S02dflv3_1_5 vs S02_1_5	Protochlorophillide reductase 57 kD subunit	Protochlorophillide reductase 57 kD subunit	Biosynthesis of cofactors/Unknown
ssr2061	glutaredoxin	grxA	-0.51044	0.186412	-2.73824	17	0.014009	0.0366203	NA	0.0357143	0.0357143	S02dflv3_1_5 vs S02_1_5	Probable glutaredoxin ssr2061	glutaredoxin	Biosynthesis of cofactors, prosthetic groups, and carriers
ssr2406	0	#N/A	-0.18322	0.178362	-1.02724	17	0.318705	0.441918	NA	0	0	S02dflv3_1_5 vs S02_1_5	Ssr2406 protein	unknown protein	Unknown
ssr2422	0	#N/A	-0.506975	0.185461	-2.73359	17	0.0141461	0.0368274	NA	0	0	S02dflv3_1_5 vs S02_1_5	Thylakoid membrane protein ssr2422	unknown protein	Unknown
ssr2439	0	#N/A	1.12044	1.08304	1.03454	17	0.315379	0.439153	NA	0.55102	0.55102	S02dflv3_1_5 vs S02_1_5	Uncharacterized protein ssr2439	hypothetical protein	Hypothetical
ssr2551	0	#N/A	0.843326	0.459776	1.83421	17	0.0841874	0.155884	NA	0.125	0.125	S02dflv3_1_5 vs S02_1_5	Ssr2551 protein	hypothetical protein	Hypothetical
ssr2554	0	#N/A	-1.07176	0.21204	-5.05452	17	9.77806e-05	0.000648942	NA	0.0380952	0.0380952	S02dflv3_1_5 vs S02_1_5	Ssr2554 protein	hypothetical protein	Hypothetical
ssr2781	0	#N/A	0.0798891	0.139374	0.5732	17	0.574014	0.687157	NA	0.0204082	0.0204082	S02dflv3_1_5 vs S02_1_5	Ssr2781 protein	hypothetical protein	Hypothetical
ssr2799	0	rpl27, rpmA	0.563482	0.0958422	5.87927	17	1.82086e-05	0.000171897	NA	0	0	S02dflv3_1_5 vs S02_1_5	50S ribosomal protein L27	50S ribosomal protein L27	Translation
ssr2831	PSI	psaE	-0.269661	0.192346	-1.40196	17	0.178922	0.283228	NA	0	0	S02dflv3_1_5 vs S02_1_5	Photosystem I reaction center subunit IV (Photosystem I 8.1 kDa protein) (p30 protein)	photosystem I subunit IV	Photosynthesis and respiration
ssr2857	0	atx1	-0.297823	0.142382	-2.09172	17	0.0517824	0.104714	NA	0	0	S02dflv3_1_5 vs S02_1_5	SynAtx1, Ssr2857 protein	mercuric transport protein periplasmic component precursor,small soluble copper metallochaperone	Transport and binding proteins
ssr2998	0	#N/A	-0.690562	0.0713352	-9.68052	17	2.48666e-08	1.00682e-06	NA	0	0	S02dflv3_1_5 vs S02_1_5	Ssr2998 protein	hypothetical protein	Hypothetical
ssr3122	0	#N/A	-0.0236059	0.0964112	-0.244846	17	0.809507	0.869616	NA	0	0	S02dflv3_1_5 vs S02_1_5	Uncharacterized protein ssr3122	hypothetical protein/transcriptional regulator (Blast)	Hypothetical
ssr3304	0	#N/A	0.495288	0.138297	3.58133	17	0.00230023	0.00844963	NA	0	0	S02dflv3_1_5 vs S02_1_5	Ssr3304 protein	hypothetical protein	Hypothetical
ssr3341	0	hfq	-0.0794394	0.0661958	-1.20007	17	0.24657	0.369146	NA	0	0	S02dflv3_1_5 vs S02_1_5	Ssr3341 protein	hypothetical protein	Hypothetical
ssr3383	PBS	apcC	-0.640278	0.143268	-4.46909	17	0.000337337	0.00177994	NA	0	0	S02dflv3_1_5 vs S02_1_5	Phycobilisome 7.8 kDa linker polypeptide, allophycocyanin-associated, core (LC 7.8)	phycobilisome small core linker polypeptide	Photosynthesis and respiration
ssr3451	PSII	psbE	-0.799908	0.189249	-4.22676	17	0.000567878	0.00261683	NA	0	0	S02dflv3_1_5 vs S02_1_5	Cytochrome b559 subunit alpha (PSII reaction center subunit V)	cytochrome b559 alpha subunit	Photosynthesis and respiration
ssr5106	0	#N/A	0.0667025	0.588473	0.113349	17	0.911082	0.940505	NA	0	0	S02dflv3_1_5 vs S02_1_5	Ssr5106 protein	hypothetical protein	Hypothetical
ssr6048	0	#N/A	0.744341	0.143007	5.20494	17	7.15304e-05	0.000501263	NA	0.0892857	0.0892857	S02dflv3_1_5 vs S02_1_5	Ssr6048 protein	unknown protein	Unknown
	0	#N/A											Sll0449 protein	unknown protein	Unknown

## Sheet: Results d_5
Supporting Table 2 Differential analysis of proteins quantified in the S02:Δflv3 in comparison to S02 control on d5.
Protein	Protein Group	Gene name	log2FC S02dflv3_9 vs S02_9	SE	Tvalue	DF	pvalue	adj.pvalue	issue	MissingPercentage	ImputationPercentage		Label
sll0002	PBP (penicillin-binding proteins)	pbp1	-0.249457	0.122528	-2.03592	17	0.0576493	0.102575	NA	0	0	1	S02dflv3_5 vs S02_5	Penicillin-binding protein 1A	penicillin-binding protein (ClassA)	Other categories
sll0006	TCA - incomplete TCA cycle shunt	aspC, aat,AspAT	-0.587054	0.0561774	-10.45	17	8.09085e-09	2.45692e-07	NA	0	0	0	S02dflv3_5 vs S02_5	Aspartate aminotransferase	putative aminotransferase	Amino acid biosynthesis
sll0007	0	#N/A	-0.0728769	0.168413	-0.432727	17	0.670653	0.760379	NA	0	0	0	S02dflv3_5 vs S02_5	Sll0007 protein	hypothetical protein	Hypothetical
sll0008	0	#N/A	-0.89567	0.224851	-3.9834	17	0.000961167	0.00322206	NA	0.1875	0.1875	1	S02dflv3_5 vs S02_5	Sll0008 protein	unknown protein	Unknown
sll0017	heme synthesis	hemL, gsa	-0.126474	0.112749	-1.12173	17	0.277574	0.380541	NA	0	0	0	S02dflv3_5 vs S02_5	Glutamate-1-semialdehyde 2,1-aminomutase (GSA) (EC 5.4.3.8) (Glutamate-1-semialdehyde aminotransferase) (GSA-AT)	glutamate-1-semialdehyde aminomutase	Biosynthesis of cofactors, prosthetic groups, and carriers
sll0018	EMP pathway	fbaA	-0.578818	0.0828747	-6.98426	17	2.201e-06	2.20342e-05	NA	0	0	0	S02dflv3_5 vs S02_5	Fructose-bisphosphate aldolase class 2 (FBP aldolase) (FBPA) (EC 4.1.2.13) (Fructose-1,6-bisphosphate aldolase) (Fructose-bisphosphate aldolase class II)	fructose-bisphosphate aldolase, class II	Energy metabolism
sll0019	0	dxr	0.364355	0.0896258	4.06529	17	0.00080495	0.00278296	NA	0	0	0	S02dflv3_5 vs S02_5	1-deoxy-D-xylulose 5-phosphate reductoisomerase (DXP reductoisomerase) (EC 1.1.1.267) (1-deoxyxylulose-5-phosphate reductoisomerase) (2-C-methyl-D-erythritol 4-phosphate synthase)	1-deoxy-d-xylulose 5-phosphate reductoisomerase	Other categories
sll0020	0	clpC	-0.60375	0.138392	-4.36261	17	0.000423882	0.00159899	NA	0	0	0	S02dflv3_5 vs S02_5	ATP-dependent Clp protease regulatory subunit	ATP-dependent Clp protease ATPase subunit	Translation
sll0022	0	#N/A	1.07245	0.194356	5.51797	17	3.76364e-05	0.000213946	NA	0.0714286	0.0714286	0	S02dflv3_5 vs S02_5	Sll0022 protein	unknown protein	Unknown
sll0023	0	#N/A	0.350099	0.117371	2.98283	17	0.00835483	0.0200296	NA	0	0	0	S02dflv3_5 vs S02_5	Sll0023 protein	hypothetical protein	Hypothetical
sll0026	CCM-NDH1^4	ndhF4	-0.167303	0.267732	-0.624889	17	0.540341	0.646848	NA	0.0694444	0.0694444	18	S02dflv3_5 vs S02_5	NADH dehydrogenase subunit 5	NADH dehydrogenase subunit 5 (involved in constitutive, low affinity CO2 uptake)	Photosynthesis and respiration
sll0027	CCM-NDH1^4	ndhD4	-0.115503	0.147892	-0.780996	17	0.445545	0.554876	NA	0	0	13	S02dflv3_5 vs S02_5	NADH dehydrogenase subunit 4	NADH dehydrogenase subunit 4 (involved in constitutive, low affinity CO2 uptake)	Photosynthesis and respiration
sll0033	Carotenoid Biosynthesis	crtH	0.0913335	0.0934049	0.977823	17	0.341873	0.449093	NA	0	0	0	S02dflv3_5 vs S02_5	Sll0033 protein	carotene isomerase	Hypothetical
sll0034	0	vanY	0.14206	0.0998693	1.42246	17	0.172982	0.259402	NA	0.0138889	0.0138889	1	S02dflv3_5 vs S02_5	Sll0034 protein	putative carboxypeptidase	Other categories
sll0036	0	#N/A	0.263155	0.0616132	4.27108	17	0.000516141	0.00188082	NA	0	0	0	S02dflv3_5 vs S02_5	Uncharacterized protein sll0036	hypothetical protein	Hypothetical
sll0037	0	cbiX	0.0828351	0.151455	0.54693	17	0.591534	0.694443	NA	0	0	0	S02dflv3_5 vs S02_5	Sirohydrochlorin cobaltochelatase (EC 4.99.1.3) (CbiXL)	hypothetical protein	Hypothetical
sll0038	RRE	pixG, rer1, rre36, taxP1, pisG, cheY, patA	-0.396362	0.0839177	-4.72322	17	0.000196298	0.000839567	NA	0	0	0	S02dflv3_5 vs S02_5	PatA subfamily	positive phototaxis protein, two-component response regulator PatA subfamily	Regulatory functions
sll0039	RRE	pixH, pisH, cheY, rre35, taxY1	-0.366891	0.139922	-2.62212	17	0.017844	0.0377604	NA	0.0208333	0.0208333	0	S02dflv3_5 vs S02_5	CheY subfamily	positive phototaxis protein, two-component response regulator CheY subfamily	Regulatory functions
sll0041	0	taxD1, pixJ1, pisJ1, SypixJ1, cheD, tsr	0.11379	0.0973893	1.16841	17	0.258767	0.359001	NA	0	0	2	S02dflv3_5 vs S02_5	Putative methyl-accepting chemotaxis protein sll0041	phytochrome-like photoreceptor protein for positive phototaxis; homologous to methyl-accepting chemotaxis protein	Cellular processes
sll0042	0	pixJ2, pisJ2, cheM, tar, taxD'	-0.0183936	0.119056	-0.154495	17	0.879038	0.920677	NA	0	0	0	S02dflv3_5 vs S02_5	Methyl-accepting chemotaxis protein II	methyl-accepting chemotaxis protein for positive phototaxis	Cellular processes
sll0043	Hik	pixL, taxAY1, cheA, hik18	0.107578	0.0781254	1.37699	17	0.186377	0.274297	NA	0	0	0	S02dflv3_5 vs S02_5	CheA like protein	positive phototaxis protein, homologous to chemotaxis protein CheA, two-component hybrid histidine kinase	Regulatory functions
sll0044	0	#N/A	-0.0147863	0.109191	-0.135417	17	0.893872	0.927997	NA	0	0	0	S02dflv3_5 vs S02_5	Sll0044 protein	unknown protein	Unknown
sll0045	0	sps, spsA	-0.169679	0.0667764	-2.541	17	0.0210968	0.0433841	NA	0	0	0	S02dflv3_5 vs S02_5	Sucrose phosphate synthase	sucrose phosphate synthase	Energy metabolism
sll0048	0	#N/A	-0.550978	0.078656	-7.0049	17	2.11916e-06	2.13321e-05	NA	0	0	0	S02dflv3_5 vs S02_5	Sll0048 protein	unknown protein	Unknown
sll0051	0	#N/A	0.36244	0.146087	2.48099	17	0.0238572	0.0480331	NA	0	0	0	S02dflv3_5 vs S02_5	Sll0051 protein	hypothetical protein	Hypothetical
sll0053	BCCP	fabG, accC	-0.101969	0.0743083	-1.37225	17	0.187823	0.275978	NA	0	0	0	S02dflv3_5 vs S02_5	Biotin carboxylase	biotin carboxylase	Fatty acid, phospholipid and sterol metabolism
sll0055	0	prp3	0.293581	0.498655	0.588747	17	0.563773	0.669618	NA	0.0357143	0.0357143	0	S02dflv3_5 vs S02_5	Processing protease	processing protease	Translation
sll0057	0	grpE, greP	0.160774	0.145093	1.10808	17	0.28326	0.386014	NA	0	0	0	S02dflv3_5 vs S02_5	Protein GrpE (HSP-70 cofactor)	heat shock protein GrpE	Cellular processes
sll0058	0	dnaK1, dnaK, dnaK4	0.0125385	0.058324	0.214981	17	0.83234	0.887375	NA	0	0	0	S02dflv3_5 vs S02_5	Chaperone protein dnaK1 (HSP70-1) (Heat shock 70 kDa protein 1) (Heat shock protein 70-1)	DnaK protein 1, heat shock protein 70, molecular chaperone	Cellular processes
sll0064	0	#N/A	2.48795	0.38624	6.44147	17	6.0871e-06	4.9292e-05	NA	0.025	0.025	0	S02dflv3_5 vs S02_5	Sll0064 protein	periplasmic protein, putative polar amino acid transport system substrate-binding protein	Transport and binding proteins
sll0065	0	ilvN	-0.124419	0.0624322	-1.99287	17	0.0625812	0.109849	NA	0	0	0	S02dflv3_5 vs S02_5	Acetolactate synthase small subunit (EC 2.2.1.6) (Acetohydroxy-acid synthase small subunit) (AHAS) (ALS)	acetolactate synthase small subunit	Amino acid biosynthesis
sll0066	0	#N/A	-0.432283	0.0735524	-5.87721	17	1.8283e-05	0.000121133	NA	0	0	1	S02dflv3_5 vs S02_5	Sll0066 protein	unknown protein	Unknown
sll0067	0	parB, gst	-0.249806	0.113818	-2.19479	17	0.0423564	0.078588	NA	0	0	0	S02dflv3_5 vs S02_5	Glutathione S-transferase	glutathione S-transferase	Biosynthesis of cofactors, prosthetic groups, and carriers
sll0068	0	#N/A	0.395735	0.095804	4.13068	17	0.000698797	0.00247225	NA	0	0	0	S02dflv3_5 vs S02_5	Sll0068 protein	unknown protein	Unknown
sll0069	0	#N/A	-0.0603706	0.108494	-0.556442	17	0.58516	0.68918	NA	0.0833333	0.0833333	0	S02dflv3_5 vs S02_5	Sll0069 protein	hypothetical protein	Hypothetical
sll0070	0	tgs, purU	-0.46538	0.0683825	-6.80554	17	3.06306e-06	2.87675e-05	NA	0.0681818	0.0681818	0	S02dflv3_5 vs S02_5	Formyltetrahydrofolate deformylase (EC 3.5.1.10) (Formyl-FH(4) hydrolase)	phosphoribosylglycinamide formyltransferase	Purines, pyrimidines, nucleosides, and nucleotides
sll0071	0	#N/A	-0.180854	0.124906	-1.44792	17	0.165831	0.2495	NA	0	0	0	S02dflv3_5 vs S02_5	Sll0071 protein	hypothetical protein	Hypothetical
sll0072	0	#N/A	-0.598721	0.0971081	-6.16552	17	1.03678e-05	7.71022e-05	NA	0.0227273	0.0227273	0	S02dflv3_5 vs S02_5	Sll0072 protein	hypothetical protein	Hypothetical
sll0078	0	thrS	-0.792236	0.10789	-7.34298	17	1.14868e-06	1.26078e-05	NA	0	0	0	S02dflv3_5 vs S02_5	Threonine--tRNA ligase (EC 6.1.1.3) (Threonyl-tRNA synthetase) (ThrRS)	threonyl-tRNA synthetase	Translation
sll0080	0	argC	0.454454	0.0757312	6.00088	17	1.43147e-05	0.000100365	NA	0	0	0	S02dflv3_5 vs S02_5	N-acetyl-gamma-glutamyl-phosphate reductase (AGPR) (EC 1.2.1.38) (N-acetyl-glutamate semialdehyde dehydrogenase) (NAGSA dehydrogenase)	N-acetyl-gamma-glutamyl-phosphate reductase	Amino acid biosynthesis
sll0085	0	#N/A	0.322924	0.20643	1.56433	17	0.136164	0.212332	NA	0.1875	0.1875	0	S02dflv3_5 vs S02_5	Sll0085 protein	unknown protein	Unknown
sll0086	0	#N/A	-0.213892	0.0869583	-2.45971	17	0.0249156	0.0497179	NA	0	0	0	S02dflv3_5 vs S02_5	Putative arsenical pump-driving ATPase (EC 3.6.3.16) (Arsenical resistance ATPase) (Arsenite-translocating ATPase) (Arsenite-transporting ATPase)	putative arsenical pump-driving ATPase	Other categories
sll0088	Fe-S cluster biosynthesis	sufR	0.19086	0.223712	0.853147	17	0.405438	0.516218	NA	0	0	0	S02dflv3_5 vs S02_5	Sll0088 protein	hypothetical protein/Iron uptake	Biosynthesis of cofactors/Hypothetical
sll0096	0	#N/A	-0.4405	0.0649356	-6.78365	17	3.19057e-06	2.91159e-05	NA	0.0208333	0.0208333	0	S02dflv3_5 vs S02_5	Sll0096 protein	hypothetical protein	Hypothetical
sll0098	0	#N/A	-0.201003	0.10599	-1.89644	17	0.0750283	0.127998	NA	0.0729167	0.0729167	0	S02dflv3_5 vs S02_5	Probable dual-specificity RNA methyltransferase RlmN (EC 2.1.1.192) (23S rRNA (adenine(2503)-C(2))-methyltransferase) (23S rRNA m2A2503 methyltransferase) (Ribosomal RNA large subunit methyltransferase N) (tRNA (adenine(37)-C(2))-methyltransferase) (tRNA m2A37 methyltransferase)	hypothetical protein	Hypothetical
sll0100	N assimilation	ama	-0.39115	0.126091	-3.10213	17	0.00647488	0.0161164	NA	0	0	0	S02dflv3_5 vs S02_5	Uncharacterized hydrolase sll0100 (EC 3.-.-.-)	N-acyl-L-amino acid amidohydrolase	Amino acid biosynthesis
sll0102	0	#N/A	-0.384154	0.0761466	-5.04492	17	9.97584e-05	0.000489918	NA	0	0	0	S02dflv3_5 vs S02_5	Sll0102 protein	hypothetical protein	Hypothetical
sll0103	0	#N/A	-0.240357	0.078578	-3.05884	17	0.00710365	0.017373	NA	0	0	0	S02dflv3_5 vs S02_5	Uncharacterized protein sll0103	hypothetical protein	Hypothetical
sll0108	N assimilation	amt1	-0.365693	0.28423	-1.28661	17	0.215475	0.30816	NA	0	0	12	S02dflv3_5 vs S02_5	Putative ammonium transporter sll0108	ammonium/methylammonium permease	Transport and binding proteins
sll0136	0	pepP	-0.349971	0.0952982	-3.67237	17	0.00188775	0.00577253	NA	0	0	0	S02dflv3_5 vs S02_5	Aminopeptidase P	aminopeptidase P	Translation
sll0141	0	#N/A	0.481822	0.162689	2.9616	17	0.00874102	0.0208185	NA	0.0694444	0.0694444	0	S02dflv3_5 vs S02_5	Sll0141 protein	hypothetical protein	Hypothetical
sll0142	0	#N/A	0.0653847	0.307587	0.212573	17	0.834188	0.888214	NA	0.28125	0.28125	12	S02dflv3_5 vs S02_5	Cation or drug efflux system protein	probable cation efflux system protein	Transport and binding proteins
sll0144	0	pyrH, smbA	0.891813	0.387846	2.2994	17	0.0344282	0.0658909	NA	0.0234375	0.0234375	0	S02dflv3_5 vs S02_5	Uridylate kinase (UK) (EC 2.7.4.22) (Uridine monophosphate kinase) (UMP kinase) (UMPK)	uridine monophosphate kinase	Purines, pyrimidines, nucleosides, and nucleotides
sll0145	0	frr, rrf	-0.182037	0.0658405	-2.76483	17	0.0132495	0.0294757	NA	0	0	0	S02dflv3_5 vs S02_5	Ribosome-recycling factor (RRF) (Ribosome-releasing factor)	ribosome releasing factor	Translation
sll0147	Carotenoid Biosynthesis	CruA	-0.146074	0.106586	-1.37048	17	0.188364	0.27655	NA	0	0	0	S02dflv3_5 vs S02_5	Sll0147 protein	hypothetical protein	Hypothetical
sll0148	0	#N/A	-0.522254	0.0986197	-5.29563	17	5.9316e-05	0.000316549	NA	0	0	0	S02dflv3_5 vs S02_5	Sll0148 protein	hypothetical protein	Hypothetical
sll0149	0	#N/A	-0.0826773	0.0801262	-1.03184	17	0.316605	0.423846	NA	0	0	0	S02dflv3_5 vs S02_5	Sll0149 protein	hypothetical protein	Hypothetical
sll0154	0	cruE	0.0756675	0.126197	0.599599	17	0.556681	0.663357	NA	0	0	2	S02dflv3_5 vs S02_5	Putative gluconeogenesis factor	hypothetical protein	Hypothetical
sll0157	0	#N/A	-0.674806	0.130008	-5.19048	17	7.37037e-05	0.000375107	NA	0	0	0	S02dflv3_5 vs S02_5	Sll0157 protein	hypothetical protein	Hypothetical
sll0158	Glycogen synthesis	glgB	-0.259846	0.0751966	-3.45556	17	0.00302147	0.00868316	NA	0	0	0	S02dflv3_5 vs S02_5	1,4-alpha-glucan branching enzyme GlgB (EC 2.4.1.18) (1,4-alpha-D-glucan:1,4-alpha-D-glucan 6-glucosyl-transferase) (Alpha-(1->4)-glucan branching enzyme) (Glycogen branching enzyme) (BE)	1,4-alpha-glucan branching enzyme	Central intermediary metabolism
sll0162	0	#N/A	0.0262842	0.101549	0.258834	17	0.798871	0.86025	NA	0	0	0	S02dflv3_5 vs S02_5	Sll0162 protein	hypothetical protein	Hypothetical
sll0163	0	#N/A	-0.108292	0.093728	-1.15539	17	0.263914	0.364005	NA	0	0	0	S02dflv3_5 vs S02_5	Uncharacterized WD repeat-containing protein sll0163	WD-repeat protein	Other categories
sll0166	heme synthesis	cobA/hemD, hemD	-0.441693	0.0771986	-5.72152	17	2.49498e-05	0.000156215	NA	0	0	0	S02dflv3_5 vs S02_5	Uroporphyrin-III synthase	a fusion protein between uroporphyrinogen-III C-methyltransferase (CobA/CorA) and uroporphyrinogen-III synthase (HemD)	Biosynthesis of cofactors, prosthetic groups, and carriers
sll0169	0	ftn2, zipN	-0.0289298	0.0733525	-0.394395	17	0.698193	0.782702	NA	0	0	0	S02dflv3_5 vs S02_5	Sll0169 protein	cell division protein Ftn2 homolog	Cellular processes
sll0170	0	dnak2, dnaK	-0.243452	0.0827572	-2.94177	17	0.00911759	0.0214629	NA	0	0	0	S02dflv3_5 vs S02_5	Chaperone protein dnaK2 (HSP70-2) (Heat shock 70 kDa protein 2) (Heat shock protein 70-2)	DnaK protein 2, heat shock protein 70, molecular chaperone	Cellular processes
sll0171	Glycolate metabolism (C2 cycle)	gcvT	-0.146226	0.160781	-0.909475	17	0.375814	0.487354	NA	0	0	0	S02dflv3_5 vs S02_5	Aminomethyltransferase (EC 2.1.2.10) (Glycine cleavage system T protein)	probable aminomethyltransferase/glycine decarboxylase T-protein	Energy metabolism
sll0172	0	#N/A	2.19638	0.423065	5.1916	17	7.35341e-05	0.000375107	NA	0.0340909	0.0340909	0	S02dflv3_5 vs S02_5	Sll0172 protein	periplasmic protein, function unknown	Unknown
sll0173	0	vgb	2.29116	0.409728	5.5919	17	3.23967e-05	0.000193405	NA	0	0	0	S02dflv3_5 vs S02_5	Virginiamycin B lyase (EC 4.2.99.-) (Streptogramin B lyase)	virginiamycin B hydrolase, periplasmic protein	Hypothetical
sll0175	0	#N/A	-0.362231	0.11616	-3.11836	17	0.00625344	0.0156723	NA	0.015625	0.015625	0	S02dflv3_5 vs S02_5	Putative ORF1	hypothetical protein	Hypothetical
sll0176	0	inrS	0.510084	0.156305	3.2634	17	0.00457773	0.0120355	NA	0	0	0	S02dflv3_5 vs S02_5	Sll0176 protein	hypothetical protein	Hypothetical
sll0178	0	#N/A	0.259686	0.169787	1.52948	17	0.14454	0.222801	NA	0	0	1	S02dflv3_5 vs S02_5	Sll0178 protein	hypothetical protein	Hypothetical
sll0179	0	gltX	-0.246505	0.0698861	-3.52724	17	0.00258666	0.00758921	NA	0	0	0	S02dflv3_5 vs S02_5	Glutamate--tRNA ligase (EC 6.1.1.17) (Glutamyl-tRNA synthetase) (GluRS)	glutamyl-tRNA synthetase	Translation
sll0180	0	#N/A	0.0914538	0.148878	0.614286	17	0.54716	0.654151	NA	0	0	0	S02dflv3_5 vs S02_5	Sll0180 protein	hypothetical protein	Hypothetical
sll0182	0	#N/A	-0.293385	0.112334	-2.61172	17	0.0182324	0.0385375	NA	0	0	8	S02dflv3_5 vs S02_5	Uncharacterized ABC transporter ATP-binding protein sll0182	ABC transporter ATP-binding protein	Transport and binding proteins
sll0184	sigma factor	sigC	-0.449644	0.0924262	-4.8649	17	0.000145512	0.000662807	NA	0.0113636	0.0113636	0	S02dflv3_5 vs S02_5	Probable RNA polymerase sigma-C factor	group2 RNA polymerase sigma factor SigC	Transcription
sll0185	0	#N/A	0.420938	0.126199	3.3355	17	0.00391784	0.0106542	NA	0	0	0	S02dflv3_5 vs S02_5	Sll0185 protein	hypothetical protein	Hypothetical
sll0188	0	#N/A	-0.466927	0.10321	-4.52405	17	0.000299926	0.00119577	NA	0	0	0	S02dflv3_5 vs S02_5	Sll0188 protein	unknown protein	Unknown
sll0199	SEC	petE	-1.13734	0.16832	-6.75696	17	3.35348e-06	3.02759e-05	NA	0	0	1	S02dflv3_5 vs S02_5	Plastocyanin	plastocyanin	Photosynthesis and respiration
sll0204	0	gidA	-0.286881	0.102474	-2.79955	17	0.0123171	0.0277059	NA	0.0227273	0.0227273	0	S02dflv3_5 vs S02_5	Methylenetetrahydrofolate--tRNA-(uracil-5-)-methyltransferase TrmFO (EC 2.1.1.74) (Folate-dependent tRNA (uracil-5-)-methyltransferase) (Folate-dependent tRNA(M-5-U54)-methyltransferase)	glucose inhibited division protein	Cellular processes
sll0207	0	rfbA	0.345444	0.088566	3.90041	17	0.00115067	0.00379117	NA	0	0	0	S02dflv3_5 vs S02_5	Glucose-1-phosphate thymidylyltransferase	glucose-1-phosphate thymidylyltransferase	Cell envelope
sll0208	0	Ado	-0.282006	0.140698	-2.00434	17	0.0612308	0.107999	NA	0.0454545	0.0454545	0	S02dflv3_5 vs S02_5	Aldehyde decarbonylase (AD) (EC 4.1.99.5) (Fatty aldehyde decarbonylase)	hypothetical protein	Hypothetical
sll0209	0	Aar	0.149231	0.075874	1.96683	17	0.0657449	0.114629	NA	0	0	0	S02dflv3_5 vs S02_5	Long-chain acyl-[acyl-carrier-protein] reductase (AAR) (Acyl-ACP reductase) (EC 1.2.1.80)	hypothetical protein	Hypothetical
sll0216	0	#N/A	-0.370199	0.091243	-4.05729	17	0.000819025	0.00281029	NA	0.104167	0.104167	0	S02dflv3_5 vs S02_5	Sll0216 protein	hypothetical protein	Hypothetical
sll0220	0	glmS	-0.245185	0.0829478	-2.9559	17	0.00884773	0.0209903	NA	0	0	0	S02dflv3_5 vs S02_5	Glutamine--fructose-6-phosphate aminotransferase [isomerizing] (EC 2.6.1.16) (D-fructose-6-phosphate amidotransferase) (GFAT) (Glucosamine-6-phosphate synthase) (Hexosephosphate aminotransferase) (L-glutamine--D-fructose-6-phosphate amidotransferase)	L-glutamine:D-fructose-6-P amidotransferase	Central intermediary metabolism
sll0221	0	prxQ-B2, bcp, prxQ	-1.45989	0.169046	-8.63604	17	1.26854e-07	2.14007e-06	NA	0.0520833	0.0520833	1	S02dflv3_5 vs S02_5	Bacterioferritin comigratory protein	bacterioferritin comigratory protein	Transport and binding proteins
sll0223	NDH-1M	ndhB	0.428459	0.106826	4.01081	17	0.000905747	0.00305606	NA	0	0	14	S02dflv3_5 vs S02_5	NAD(P)H-quinone oxidoreductase subunit 2 (EC 1.6.5.-) (NAD(P)H dehydrogenase subunit 2) (NADH-plastoquinone oxidoreductase subunit 2) (NDH-1, subunit 2)	NADH dehydrogenase subunit 2	Photosynthesis and respiration
sll0224	0	#N/A	-0.0418992	0.0912358	-0.459241	17	0.651879	0.745589	NA	0	0	0	S02dflv3_5 vs S02_5	Sll0224 protein	amino-acid ABC transporter binding protein	Transport and binding proteins
sll0226	PS I assembly	ycf4	-0.242694	0.0768409	-3.15839	17	0.00573865	0.0145717	NA	0	0	2	S02dflv3_5 vs S02_5	Photosystem I assembly protein Ycf4	photosystem I assembly related protein	Photosynthesis and respiration
sll0227	0	ppiB, cdv1	-0.303089	0.122166	-2.48097	17	0.0238584	0.0480331	NA	0	0	0	S02dflv3_5 vs S02_5	Probable peptidyl-prolyl cis-trans isomerase sll0227 (PPIase sll0227) (EC 5.2.1.8) (Rotamase sll0227)	peptidyl-prolyl cis-trans isomerase B, periplasmic protein	Translation
sll0228	0	speB1, bcp	-0.311642	0.0950813	-3.27763	17	0.0044393	0.0117735	NA	0	0	0	S02dflv3_5 vs S02_5	Agmatinase 1 (EC 3.5.3.11) (Agmatine ureohydrolase 1) (AUH 1)	arginase	Energy metabolism
sll0230	0	#N/A	-0.327513	0.108502	-3.01851	17	0.00774285	0.018735	NA	0	0	0	S02dflv3_5 vs S02_5	UPF0045 protein sll0230	hypothetical protein	Hypothetical
sll0236	0	#N/A	-0.429004	0.0912606	-4.70087	17	0.000205824	0.000874154	NA	0.0125	0.0125	0	S02dflv3_5 vs S02_5	Sll0236 protein	unknown protein	Unknown
sll0243	0	#N/A	0.290954	0.0605424	4.80579	17	0.000164831	0.000727171	NA	0	0	0	S02dflv3_5 vs S02_5	Sll0243 protein	unknown protein	Unknown
sll0244	0	galD, galE	0.218493	0.0618669	3.53166	17	0.00256196	0.00752886	NA	0	0	0	S02dflv3_5 vs S02_5	UDP-glucose 4-epimerase	UDP-glucose 4-epimerase	Energy metabolism
sll0245	0	#N/A	-0.200894	0.122756	-1.63653	17	0.120106	0.191791	NA	0	0	0	S02dflv3_5 vs S02_5	Ribosome-binding ATPase YchF	probable GTP binding protein	Other categories
sll0250	0	dfp	0.385965	0.174808	2.20794	17	0.0412747	0.0767373	NA	0.0357143	0.0357143	0	S02dflv3_5 vs S02_5	Coenzyme A biosynthesis bifunctional protein CoaBC (DNA/pantothenate metabolism flavoprotein) [Includes: Phosphopantothenoylcysteine decarboxylase (PPCDC) (EC 4.1.1.36) (CoaC); Phosphopantothenate--cysteine ligase (EC 6.3.2.5) (CoaB) (PPC synthetase) (PPCS) (Phosphopantothenoylcysteine synthase)]	pantothenate metabolism flavoprotein	Biosynthesis of cofactors, prosthetic groups, and carriers
sll0257	0	#N/A	-0.18238	0.0754431	-2.41745	17	0.0271498	0.0533632	NA	0.046875	0.046875	0	S02dflv3_5 vs S02_5	tRNA threonylcarbamoyladenosine biosynthesis protein TsaE (t(6)A37 threonylcarbamoyladenosine biosynthesis protein TsaE)	hypothetical protein	Hypothetical
sll0258	PSII	psbV	-0.552057	0.0995361	-5.5463	17	3.55324e-05	0.000204874	NA	0	0	1	S02dflv3_5 vs S02_5	Cytochrome c-550 (Cytochrome c549) (Cytochrome c550) (Low-potential cytochrome c)	cytochrome c550	Photosynthesis and respiration
sll0260	0	#N/A	-0.344361	0.101939	-3.37812	17	0.00357296	0.00995402	NA	0.0681818	0.0681818	4	S02dflv3_5 vs S02_5	UPF0053 protein sll0260	hypothetical protein	Hypothetical
sll0271	0	nusB	-0.469766	0.0759919	-6.18179	17	1.00443e-05	7.50027e-05	NA	0	0	0	S02dflv3_5 vs S02_5	Transcription antitermination protein NusB (Antitermination factor NusB)	N utilization substance protein B homolog	Transcription
sll0272	NDH-1M	ndhV	1.26077	0.122986	10.2514	17	1.07468e-08	3.05949e-07	NA	0	0	0	S02dflv3_5 vs S02_5	Sll0272 protein	hypothetical protein	Hypothetical
sll0273	0	nhaS2, nhaP2	-0.462862	0.103967	-4.45202	17	0.000349899	0.0013555	NA	0	0	12	S02dflv3_5 vs S02_5	Na(+)/H(+) antiporter NhaS2 (Sodium/proton antiporter NhaS2)	Na+/H+ antiporter	Transport and binding proteins
sll0274	Rfr	rfrC	-0.92781	0.102157	-9.08217	17	6.22685e-08	1.23319e-06	NA	0.0625	0.0625	0	S02dflv3_5 vs S02_5	Sll0274 protein	hypothetical protein	Hypothetical
sll0283	0	#N/A	0.0517656	0.0955131	0.541974	17	0.59487	0.697012	NA	0	0	4	S02dflv3_5 vs S02_5	Sll0283 protein	hypothetical protein	Hypothetical
sll0286	0	ycf52	-0.156905	0.187213	-0.838108	17	0.413599	0.524411	NA	0.0416667	0.0416667	0	S02dflv3_5 vs S02_5	Uncharacterized N-acetyltransferase ycf52-like (EC 2.3.1.-)	hypothetical protein YCF52	Hypothetical
sll0289	0	minD	0.0781941	0.0944381	0.827993	17	0.419147	0.529235	NA	0	0	0	S02dflv3_5 vs S02_5	Septum site-determining protein MinD (Cell division inhibitor MinD)	septum site-determining protein MinD	Cellular processes
sll0290	Phosphate metabolism	ppk	0.924843	0.0735183	12.5798	17	4.87274e-10	2.69665e-08	NA	0	0	0	S02dflv3_5 vs S02_5	Polyphosphate kinase (EC 2.7.4.1) (ATP-polyphosphate phosphotransferase) (Polyphosphoric acid kinase)	polyphosphate kinase	Central intermediary metabolism
sll0301	Rfr	rfrN	-0.784152	0.126034	-6.22176	17	9.2937e-06	7.14477e-05	NA	0	0	1	S02dflv3_5 vs S02_5	Sll0301 protein	hypothetical protein	Hypothetical
sll0312	0	appB	-0.375997	0.129006	-2.91457	17	0.00965959	0.0225061	NA	0.0390625	0.0390625	6	S02dflv3_5 vs S02_5	OppB in a binding protein-dependent transport system	probable oligopeptides ABC transporter permease protein	Transport and binding proteins
sll0314	0	#N/A	1.16627	0.256842	4.5408	17	0.000289386	0.00116137	NA	0	0	1	S02dflv3_5 vs S02_5	Sll0314 protein	periplasmic protein, function unknown	Hypothetical
sll0318	0	#N/A	1.1428	0.134431	8.50103	17	1.58086e-07	2.54895e-06	NA	0	0	0	S02dflv3_5 vs S02_5	Sll0318 protein	hypothetical protein	Hypothetical
sll0319	0	#N/A	1.68028	0.314208	5.34767	17	5.3297e-05	0.00028901	NA	0.0520833	0.0520833	0	S02dflv3_5 vs S02_5	Sll0319 protein	periplasmic protein, function unknown	Hypothetical
sll0320	0	rnd	-0.373124	0.144385	-2.58422	17	0.0192993	0.0402787	NA	0	0	0	S02dflv3_5 vs S02_5	Ribonuclease D	probable ribonuclease D	Transcription
sll0321	0	#N/A	0.247357	0.175064	1.41295	17	0.175717	0.262423	NA	0.03125	0.03125	0	S02dflv3_5 vs S02_5	Sll0321 protein	unknown protein	Unknown
sll0325	0	#N/A	-0.456945	0.0961001	-4.75488	17	0.000183564	0.000790669	NA	0	0	1	S02dflv3_5 vs S02_5	Sll0325 protein	hypothetical protein	Hypothetical
sll0329	OPP	gnd	-0.120842	0.0862339	-1.40132	17	0.179109	0.266019	NA	0	0	0	S02dflv3_5 vs S02_5	6-phosphogluconate dehydrogenase, decarboxylating (EC 1.1.1.44)	6-phosphogluconate dehydrogenase	Energy metabolism
sll0335	0	#N/A	-0.438735	0.0980803	-4.47322	17	0.000334371	0.00131016	NA	0	0	0	S02dflv3_5 vs S02_5	Uncharacterized protein sll0335	hypothetical protein	Hypothetical
sll0336	AcCoA	zfp, accD, ycf11, zfpA	-0.448988	0.0868624	-5.16896	17	7.70654e-05	0.000390036	NA	0	0	0	S02dflv3_5 vs S02_5	Acetyl-coenzyme A carboxylase carboxyl transferase subunit beta (ACCase subunit beta) (Acetyl-CoA carboxylase carboxyltransferase subunit beta) (EC 2.1.3.15)	acetyl-CoA carboxylase beta subunit	Fatty acid, phospholipid and sterol metabolism
sll0337	Phosphate regulon/Hik	sphS, hik7	-0.42658	0.0807184	-5.2848	17	6.06548e-05	0.000322195	NA	0.0113636	0.0113636	0	S02dflv3_5 vs S02_5	Regulation of the phosphate regulon	phosphate sensor, two-component sensor histidine kinase	Regulatory functions
[truncated: 1,701 more rows]

## Sheet: Results d_9
Supporting Table 3 Differential analysis of proteins quantified in the S02:Δflv3 in comparison to S02 control on d9.
[truncated: 1,821 more rows]

[truncated: 5 more sheets: SummaryOfResults, S02_5 vs S02_1_5, S02_9 vs S02_1_5, S02dflv3_5 vs S02dflv3_1_5, S02dflv3_9 vs S02dflv3_1_5]
